# Supplementary material for: Valerian essential oil for treating insomnia via the serotonergic synapse pathway
Source: Front Nutr. 2022 Jul 28;9:927434. doi: 10.3389/fnut.2022.927434 (PMC9387164; doi:10.3389/fnut.2022.927434)
Supplement: Supplementary file 1 [file Table_1.XLSX]

## Sheet: Sheet3
CYP17A1
NOS3
HTR1E
CES2
CA5B
CYP1A2
HSD11B2
RIPK2
CHRM4
NR2F2
TLR9
NOS2
SLC6A2
CA6
HSD11B1
CDC25B
CA5A
AHR
DYRK1A
TAAR1
CYP2C19
CYP19A1
DRD5
CXCR3
APOBEC3A
ADRA2C
APOBEC3G
SLC6A3
AR
ALOX15
ADRA2B
PTGS1
GRM2
SLC6A4
S1PR2
RARA
SIGMAR1
MAOA
HCAR2
ADRA2A
PLA2G1B
PNMT
ESR1
CHRNA4
CA4
CYP2C9
DRD1
HTR5A
MIF
CASP9
NR2E3
ESR2
CYP2D6
RORA
RARG
CHRM1
CES1
CA7
HTR2C
CNR2
CHRM5
NOS1
S1PR4
HSD17B3
DUSP3
CA9
CLK1
MAOB
CHRFAM7A
ALPL
RARB
CHRNA7
GPR35
SRD5A2
MGLL
GALR3
BCL2A1
GRIA2
HTR2A
CA13
PTGS2
CNR1
THRB
DPP8
CA14
CHRM2
GRM4
CHRM3
DNMT1
HSD17B1
GPBAR1
HTR1A
CTDSP1
PGR
NR3C1
RELA
HDAC4
DPP9
ALOX5
HSP90AA1
CSNK2A1
PLIN5
PDE3A
HRH3
ACHE
KCNH2
PTPN2
CA12
SRD5A1
STS
CTSG
KCNA3
HTR7
CACNA1H
OPRK1
KCNA5
HTR1F
NR1H3
RPS6KA3
HTR3A
METAP2
OPRL1
PTGFR
APP
CCR1
HTR6
CRHR1
RXRB
NR3C2
RPS6KB1
PRKCG
CA1
PTPN7
PLIN1
PDE4A
PPARA
FAAH
TRPV1
BCHE
PTPN1
NR1I3
SLC5A7
RORC
SREBF2
NPC1L1
CTSD
SHBG
HMGCR
CYP51A1
SERPINA6
NR1I2
FABP1
RBP4
PTPN6
SQLE
UGT2B7
FABP4
PPARG
TERT
FABP3
FABP5
PPARD
LSS
SCD
PREP
PTGES
TRPA1
TOP1
POLB
CCR5
PDE4D
PTPRF
ACP1
G6PD
AKR1B10
PTGER2
FNTA FNTB
PTGER1
FFAR1
CD81
ADORA3
MAPK3
PRKCH
CDC25A
PTPN11
ADORA1
ADORA2A
SPHK2
PLA2G4A
SPHK1
HTR2B
RXRG
RXRA
MAPK14
RORB
MAPK1
NR1H2
BACE1
NR1H4
SAE1 UBA2
GSK3A
S1PR5
OPRM1
IRAK4
PDE7A
HRH1
HRH2
JAK1
HRH4
LIPE
ABCG2
PDE4B
DPP4
SLC9A1
PRKCE
CYP11B1
CYP11B2
HNF4A
GRIN2B
ANPEP
CACNA1B
DRD2
RAC1
SIRT2
SYK
CYP3A4
AKR1C3
FYN
GLI2
GLI1
FDFT1
VDR
CA2
TRPM8
SHH
POLA1
GABBR1
GABRA2 GABRB2 GABRG2
IDO1
HSD17B2
TRPV3
PTAFR
BRD4
BRD2
BRD3
PABPC1
FABP2
HMOX1
MTNR1A
UTS2R
EIF2AK1
MTNR1B
DHODH
LRRK2
ADRA1A
LIPA
MAPK8
JAK2
TNKS2
ICMT
MMP13
PRMT3
IMPDH2
OPRD1
P2RX7
ADORA2B
NR4A1
SCN5A
ACPP
NQO2
SCN9A
STK3
STK26
TYMS
LTA4H
TTK
SLC18A3
SLC22A6
CHRNA2
DPP7
EPHX2
FDPS
S1PR1
S1PR3
FOLH1
PNP
GABRA1 GABRB2 GABRG2
MPO
XPO1
GABBR2 GABBR1
FLT3
CTSH
CTSC
CTSF
CTSK
CTSS
CTSV
CTSL
CTSB
TBXAS1
HDAC8
PRKDC
PDE10A
IGF1R
ESRRG
EPHX1
GABRB3 GABRG2 GABRA1
ABCB1
MET
STAT3
GRM5
ALOX12
CALM1
CACNA2D1
AOC3
SCN2A
ATP4B ATP4A
CHRNA3 CHRNB4
DNMT3A
KAT2B
ADH1A
BDKRB2
CASR
GPR55
CREBBP
GSK3B
KIF11
TYR
HDAC6
HDAC1
ERN1
TBXA2R
TLR8
MST1R
SCN4A
THRA
PIK3CD PIK3R1
PGGT1B FNTA
CYP2B6
CYP2A6
TTR
SOAT1
ICAM1
CDC42
HSP90AB1
NPBWR1
ATP4A
MCL1
PDGFRA
DHFR
PDGFRB
PTPN22
PTK2
TNF
DRD4
PDE2A
EGFR
RET
CETP
CDK4
TACR1
CDK2
PLK1
FLT4
CLK4
ADRA1D
ZAP70
EDNRA
ROCK1
TEK
TYK2
EDNRB
PLAU
CDK1
CMA1
CASP3
CTRB1
PGGT1B
NUDT1
CEL
QPCT
KCNK2
PRSS1
CTRC
F2
ELANE
TGFBR1
ALDH2
ALDH1A1
ALDH3A1
CHRNA3
GABRB3
PIK3CD
PLA2G6
CDK9
KCNN1
KCNN3
KCNN2
PRKCA
HTT
LCK
IDH1
MCHR1
GABRA2
ADRA1B
SIRT1
ATP12A
TAS2R31
PTPRC
IL1B
RPS6KA5
CDC25C
CA3
CXCR1
HIF1A
KDR
AURKA
JAK3
TTL
PDCD4
KCNMA1
PARP1
DRD3
CCR2
PTK2B
BCL2L1
NAT1
PSEN2
PTGDR2
SERPINE1
HDAC2
AKR1B1
GLRA1
MPI
GC
TOP2A
MSR1
CDK5
PIN1
FNTA
ALK
PRKCD
AXL
MMP8
MMP1
ADH1C
BRD9
RGS4
KCNJ5
ACE
CCNE2
CCNB3
MC4R
GABRG2
HTR1B
PDE5A
PDE9A
GABRA1
GABRA5
CHEK1
TSPO
BRPF1
ADH1B
TNKS
CCND3
PARP10
SRC
MAPK10
PLAT
PLA2G4B
PLA2G4C
HCRTR1
DNM1
NLRP3
GBA
CSNK1D
MAPK9
MDM2
PAM
PER2
GCGR
SLC10A2
AVPR1A
NPY5R
F2R
IL6ST
PYGL
BRS3
PRCP
NPY2R
LYPLA2
OXTR
PRKCB
PRKCQ
RASGRP1
LYPLA1
SLC6A9
GCK
GABBR2
ABHD6
CSF1R
KIT
C5AR1
GLUL
TNK2
CCR9
ABCC9
CDK7
SLC5A1
HDAC3
PIK3CB
PIK3CA
PIM1
PIM2
EZH2
PLA2G7
F2RL3
ROCK2
