# Supplementary material for: Valerian essential oil for treating insomnia via the serotonergic synapse pathway
Source: Front Nutr. 2022 Jul 28;9:927434. doi: 10.3389/fnut.2022.927434 (PMC9387164; doi:10.3389/fnut.2022.927434)
Supplement: Supplementary file 2 [file Table_2.XLSX]

## Sheet: Sheet1
CLOCK
HCRT
APOE
IL6
SLC6A4
PER3
MCF2L
MECP2
PDSS2
LRP2
ARNTL
CRP
NLGN3
MTNR1B
AVPR1A
AVP
P2RX7
PAX6
MOCOS
SIAE
PLXNA2
ZC4H2
NPDC1
TIMELESS
ARHGEF5
CACNA1C
CA1
TPI1
SNORD116@
CDKL5
SNCA
SLC6A3
SLC2A1
SCN1A
ATXN1
BDNF
BCHE
NPS
MEIS1
SMCP
SATB2
ALDH2
SLC29A1
AHR
DRD4
DRD3
DRD1
CST3
COMT
LRRK2
PSIP1
KAT5
CDR1
FMR1
GAD1
HLA-DQB1
KCNJ11
EIF6
IGF1
IDS
HLA-DQB2
NR3C1
REM1
GNAO1
HAVCR1
GC
COPD
ATXN10
PTLS
PRNP
HTT
MAPT
PER2
CSF3R
IL10RA
GALNT2
PRND
DSPS
GFAP
SERPINA3
RLS1
APP
DCTN1
MSMB
SPRN
PRODH
ERCC6
MIRLET7I
ERI3
TXNDC9
HLA-DRB1
PRKN
PARK7
PINK1
GRIN2B
RLS7
TSPO
SLC2A3
ABCB11
HMBS
CPOX
NAGS
CRY1
CYP2B6
GABRB3
GSS
HTR2A
UCHL1
HTRA2
SYNJ1
DNAJC6
PODXL
VPS13C
LIMK1
TUBB3
NR1H4
ABCB4
MEN1
SLC25A13
SLC12A3
ELN
RFC2
FARS2
CLCNKB
GTF2IRD1
GTF2I
BAZ1B
ATP8B1
TBL2
CLIP2
ZNF365
QARS1
FRAXA
RLS2
LEP
C12orf57
ALAD
THRB
RLS4
RLS3
RLS5
RLS6
RLS8
HCRTR2
PACRG
PSEN2
STAG3
ALB
DHX30
GHRL
MLXIPL
AHDC1
MTNR1A
OPN4
ASMT
LOC110806262
HTR1A
TNF
MAP2
JAK2
CHEK2
GALT
DRD5
PMM2
RAD54L
MAP1B
BRDT
CDK20
MCM9
VPS13B
HIVEP1
INSL6
SCAPER
SGO2
ADHD1
LOC107032825
ADHD2
ADHD3
ADHD4
HCRTR1
CDKN1C
MIR132
MIR29C
LOC100505549
PINK1-AS
LOC109461479
NRCLP2
HTR2C
IL1B
BTBD9
GABRA1
EPO
PSEN1
CRH
TCF4
ENO2
TH
DRD2
MAOA
CYP3A4
IL10
MAOB
RBFOX1
ADORA2A
SLC1A3
GRIN2A
SOD1
CSNK1D
EDN1
GSK3B
HTR3A
PPARGC1A
OPRM1
TPH2
HRH1
NPAS2
CEP152
GRM5
NTF3
TP53
CASP3
NPY
ATXN3
HIF1A
IL17A
SLC6A1
AANAT
MIR182
CSNK1E
NR1D1
CRY2
FBXL3
INS
CXCL10
ATXN7
NPSR1
DOCK3
ASXL3
PRL
ACE
YWHAQ
CD59
MBP
ADIPOQ
C9orf72
TCHH
EP300
ATN1
CHRM1
CREB1
CYCS
ATF6
HSPA8
ERN1
IL1A
CCL5
PRRT1
TPH1
SLC2A13
PPIG
GRIN1
SNAP25
TBP
CLIP1
FOXP2
ETAA1
REN
CYP2D6
GPT
NMT1
MSRA
CYP2E1
TTF2
SNCAIP
HDAC9
YWHAG
TARDBP
CXCL13
CXCL8
PSMD9
RASA2
ZBTB38
FDFT1
HBA1
MEF2C
MAP2K5
GLO1
FOXP1
PTPRD
ADGRL3
CASC16
SLC18A2
MOG
PRPH
CAT
EIF2AK3
HSPA5
ATF4
DDIT3
XBP1
EIF2S1
TLR4
GRIA1
TNFRSF1A
PML
SLC22A6
PIGK
UBR5
IFT57
XK
MNT
SLC2A4RG
NOP2
CPO
NPIPA5
NEDD4L
P2RY2
MTUS2
PRIMA1
CNTNAP2
POMC
FTL
PHOX2B
HMOX1
ABCB1
NGF
RARB
CD4
CYP17A1
VCP
SLC1A2
GDNF
DLG4
STX1A
GRN
MC4R
CES1
TACR1
AFP
NGFR
S100B
IL17RA
GRIK1
CHMP2B
TAC1
PDYN
PPP1R1B
BCL11B
CNTF
DCTN2
BICD2
OXT
MAPRE3
STMN2
TMEM106B
IGLON5
ACTR3C
FHIP1B
SLC6A2
GRIK2
VEGFA
PAX8
SMARCC2
LAMB2
KMT2A
EDC3
BSCL2
ALMS1
DPH1
MYT1L
MED12L
TANC2
ADAM10
NOTCH1
GRIN2D
MAPK3
FYN
CAV1
C1QA
CR2
C1QB
C1QC
STIP1
HSPA1A
MIR342
TTR
IFNA1
ADRA1A
DDC
DBH
CAMK2A
GCH1
NR4A2
SYT1
SCN2A
SLC9A6
NKX2-1
HNMT
TFAP2B
ANK3
ATXN2
ARX
TSHB
MED13
DEAF1
TCF20
C12orf4
PIK3C2A
CNR1
NDUFS4
SST
FGFR3
AKT1
CREBBP
TLR3
CHAT
UBE3A
NRXN1
RUNX2
WFS1
TAF1
IDUA
OCA2
VPS13A
SLC25A22
UBTF
LIN28B
PSMC3
BVES
PLCD3
RFX3
HEXIM1
ACBD4
FMNL1
DCAKD
CNIH2
TMUB2
WDR27
ASB16-AS1
LINC02210
LINC01122
LRRC37A4P
MEIS1-AS2
LIN28B-AS1
LINC01798
ENSG00000260793
ENSG00000239268
ENSG00000262372
RPP40P2
ENSG00000273925
ENSG00000285733
ENSG00000266918
LOC105379109
lnc-SPRED2-19
ENSG00000273919
RNU7-147P
ENSG00000287722
HSALNG0015594
piR-32677-423
NONHSAG044482.2
ENSG00000230355
LOC100419513
MMP9
ICAM1
GSR
AGT
IL18
TMEM132E
HTR5A
FGF12
EBF3
TLN2
ADAMTS14
FBXO15
NAALADL2
PLLP
CPQ
TMC5
L3MBTL4
TUSC1
LINC02288
LOC101927066
ACHE
OPRK1
MTHFR
ADORA1
ADRA2B
BAK1
ASXL1
FOS
NOS1
TXNRD2
CACNA1A
CTSZ
HRH3
MGRN1
PRTG
SPP2
PROSER1
BSPH1
NR3C2
GABRA2
VIP
SLC17A5
CYP19A1
CACNA1B
FAAH
TTN
HTR1D
GABRA4
HTR1B
HTR4
TRH
MMP2
PPARG
NOS3
CASP1
SERPINE1
B2M
YWHAB
CD40LG
IRF7
FECH
VDAC1
ALAS2
CHKB
UROD
VCAM1
CPT1B
GALE
KCNJ10
HLA-G
ALAS1
NPPB
RETN
THBD
PPOX
HIP1
HSPA4
UROS
HLA-E
FLVCR2
GCG
TPPP3
H2AC18
CCK
ESR1
F2
GAPDH
SLCO1B1
SDHB
BACE1
CPS1
IL2
IGFBP3
MIR146A
GABRG2
MAGEL2
MAP2K1
CDH2
TACR3
MAPKAPK3
HDAC3
CYLD
STAT6
PTPN6
PRKDC
MVK
PTH1R
MST1R
SERPINC1
LRP1
GNAI2
FES
ATP2B2
CACNA1D
NDUFS3
PPARD
RORB
RASGRP1
FURIN
IRF8
MAD1L1
ITPR3
FANCL
GNAT1
DCC
DDR1
AMT
C1S
DAG1
TCF12
PRKAR2A
SLC25A20
PARN
NT5C2
RPA1
GPC3
HLA-B
CTNND1
TRPS1
MMAB
TGFBI
POLG
PDE2A
PNPO
FOXC2
DLK1
GRM4
HTR1F
HMGA2
GFM1
ADARB1
B3GAT3
CHD4
NLGN1
TET2
SORL1
SALL1
PDE4B
PAFAH1B1
PBRM1
MYL3
PTPRS
DAXX
DAB1
B3GAT1
C8B
KDM4B
IL9
NFIB
GMPPB
EFNA5
CLPB
CITED2
UBE3B
TAPBP
NADK
SRR
SLC39A8
PAM
MLF1
RREB1
RIPK4
SH3GL1
MYO1C
HOXB1
SLC33A1
ARFGAP1
ADPGK
FOXF1
CTNND2
DGKI
LTC4S
MAN1A2
HACE1
HYAL2
HS6ST1
KIF2A
LRPPRC
EFTUD2
FANCE
CNNM2
CLK3
DIAPH3
DLG2
AK5
ACTR3
ELAVL2
TERF1
VARS2
VRK2
USP4
UBA7
POLR2J
MTA3
PRIM1
PRPF6
SMAD5
RHCG
PGC
P2RY6
RAB1B
RPL4
RPS13
RPL10A
KLF7
TNFRSF6B
LTBR
MICB
DNAH11
UBE2Z
PPA2
PRPF8
MLLT10
RELT
SEMA3F
ARAP1
AGAP1
CCT7
HOXB9
GUCA1B
IGF2BP1
CACNA2D3
GDF3
CYB561
ACTR1A
ADI1
ARAP3
EMG1
NBEAL2
NCAPD2
NAB2
TRAIP
SSR1
PRPF4B
RGS19
SKAP1
PHB2
RTEL1
HOXB2
RAB6A
RARRES1
TNNI3K
ANO6
BAZ2A
CD276
CA10
IP6K3
KSR2
HOXB5
LMO4
MAML1
NEGR1
GLIS3
DEF6
CNKSR2
CTDSP2
CXXC4
CYP2W1
AAGAB
ARIH2
DAP
UBR2
TAF11
UHRF1
WNK2
UNC5D
TEAD3
TIPIN
SP2
SMG6
MMRN1
PPIP5K2
SLC25A39
PLA2R1
NPAS3
PCDH15
RAB11FIP5
RRN3
RGS16
RBM5
SAFB
ZMYND8
COG5
BAZ2B
LRRTM4
LEMD2
GPRC5B
HBP1
LY75
DIS3L
ADAP1
CDK5RAP3
RNF130
TSR1
TRAF3IP1
PLCL1
PLCH1
PHF2
PPP1R10
COPS7A
KLHDC8B
LSAMP
MAN2A2
HIGD1A
HYAL3
INHBE
NDFIP1
BRAT1
CDK5RAP1
DNAH8
BANK1
ASCC3
BYSL
ARFRP1
ARHGAP10
CHCHD3
ENPP6
NAT8
TCEA2
KMT5A
RANBP3
ZNF76
USP49
UCKL1
WARS1
ZPBP
SYT14
STAU1
SMYD4
PDXDC1
OLFM4
PCDH1
PCDH9
NTAN1
ORAI2
PAN2
MDGA1
HOXB3
RASGRF2
ZFAND3
DNAJC1
BARX1
LECT2
MFSD1
HEXIM2
IFRD2
MED27
FAM172A
BRPF3
CNTN5
CPPED1
CUL9
EIF4E3
ZNF384
MON1A
NAV1
TMEM161B
RBM6
WDR81
TRPC7
YTHDF1
ZGPAT
TAF8
POMGNT2
SNAPC5
PCDHB4
RHOU
SGSM2
NOL4
MED20
RASGEF1B
ANKS1A
FRS3
HEMK1
GPR22
HS6ST3
KCTD10
LRWD1
FBXL17
GPATCH8
GPR139
GPR162
EXOC6B
CLSTN3
ALPK2
ADCK5
BEGAIN
ARHGEF10L
CCDC68
CSMD3
TM9SF4
WDR6
SPSB2
STOML1
PRICKLE4
SDK1
PCDHB11
MLF2
QRICH1
QSOX2
SEC11C
SCAMP5
MDGA2
KCNMB2
RASGEF1C
RBM4B
PTMS
ZDHHC21
CD302
FIBCD1
CCDC148
ALS2CL
MON1B
ZWILCH
TUSC2
UHRF1BP1
VPS8
PSD4
PDRG1
MYO1H
MLN
RC3H2
SLC35B4
ANKRD52
COX19
COPZ2
HHLA2
MFSD6
NICN1
GMEB2
DUS3L
CYB561D2
ALKBH4
PURG
VWC2
WBP1
YPEL4
TENM2
PRDM15
PCMTD2
PIANP
PCDHB5
SCRN2
SCFD2
NKAIN2
R3HDM2
RAB6C
SNX29
DBF4B
C2CD2
CCDC12
GIN1
FIZ1
GPR146
ACTL8
CCDC106
ELFN1
TMEM219
ZNF580
ZNF585B
ZNF628
WDSUB1
SNRNP48
TMEM86B
PCDHGB4
PCDHGC4
PRKRIP1
OAZ3
PHF14
PCDHB12
PCDHB3
PCDHGC5
OR9Q1
P3H3
RAP1GAP2
MED19
NRARP
ZBTB9
EXD3
C16orf72
WDR25
WDR17
WDR90
PCDHGA2
MUC21
PCDHB13
PATJ
RELL2
C7orf50
CCSER1
FAM50B
FBXO41
FAM222B
CYLC1
ZNF784
MRM2
ZNF616
TTC36
VWC2L
PCDHGB3
PCDHGA9
OR5V1
PRSS55
RTL1
TOMM6
FAM166A
ARMC12
ZNF524
ZNRF4
TMEM64
TEX29
PSORS1C1
PCDHGB6
PCDHGA4
NOL4L
PRR15L
C15orf61
C3orf62
BRINP3
LRMDA
FAM180B
GOLGA6A
EFCAB13
CCDC167
CBWD2
EIPR1
TENT4B
PLPP6
METTL16
PUM3
SAMD5
DELE1
ZNF841
C3orf70
MARCHF7
DUSP29
VMAC
DMAC1
IHO1
LHFPL6
ZNF865
SMIM4
SFTA2
NEMP1
NAA80
INKA1
MACIR
SKIDA1
INSYN1
GASK1A
FAM169B
BICRAL
CCDC160
ARIH2OS
LINC02694
DELEC1
EEF1AKMT3
YJU2
IQCJ-SCHIP1
SOX2-OT
RSKR
MIR433
FPGT-TNNI3K
C3orf84
LBHD1
MIR127
LINC00479
LINC00523
GGNBP1
TMEM78
NPIPA2
MIR9-3
RBM14-RBM4
MIR136
MIR339
MIR431
LRRC53
TSPY26P
SCARNA12
MIR337
MIR340
HOXB-AS3
MIR493
LOC284009
LINC01140
TUSC7
C20orf204
HOXB-AS1
LINC00112
LINC00917
TCAM1P
MEIS1-AS3
MIR9-3HG
TMEM161B-AS1
NOL4L-DT
SNORD16
SAMMSON
IQCH-AS1
MAP3K14-AS1
LINC00458
C1RL-AS1
OR7E14P
MEG9
SNORD18A
AGAP2-AS1
DPP9-AS1
IRAIN
IQCM
IPO9-AS1
LINC01524
IGKV1OR2-108
HOXB-AS4
LINC00333
LINC00534
LINC01016
CASC22
UBL7-AS1
TET2-AS1
SPAG5-AS1
PRKAR2A-AS1
PTPRD-AS1
MIR647
PCDHB19P
LINC00989
PABPC1P2
SATB1-AS1
HOXB-AS2
LINC00378
ALMS1P1
TCF4-AS1
LOC283856
SMIM32
STRIT1
PKD1P6
SEMA3F-AS1
KCNMB2-AS1
LINC00558
LINC00602
MIR1297
LINC02801
LINC02055
FMNL1-DT
BTBD9-AS1
LOC100507477
TTC36-AS1
VWC2L-IT1
LOC100505915
MRPL45P2
LINC01812
MIR548AU
LINC00550
LINC00648
LINC01360
KLF7-IT1
LINC01392
LOC730100
SOX1-OT
LINC01799
MIR548A1HG
MIR548AI
MIR548Y
MYOSLID
LINC01065
ARAP1-AS1
LINC02147
LINC02461
HNRNPA1P48
NFE2L1-DT
BAK1P1
LOC100630923
LOC101927450
SP2-DT
ENSG00000240207
SBNO1-AS1
RPS2P47
ZFAND2A-DT
LINC01861
HNRNPA1P16
KRT18P24
LOC100289561
ENSG00000256568
ENSG00000266601
ENSG00000272505
ENSG00000251259
ENSG00000254239
ENSG00000255310
ENSG00000256967
ENSG00000260478
ENSG00000261238
ENSG00000263345
ENSG00000264701
ENSG00000267505
ENSG00000258472
ENSG00000260604
ENSG00000263050
ENSG00000271904
ENSG00000250049
ENSG00000224505
ENSG00000226266
ENSG00000230454
ENSG00000232306
ENSG00000214919
ENSG00000224079
ENSG00000225146
ENSG00000233293
ENSG00000234997
ENSG00000237838
ENSG00000223725
ENSG00000232937
ENSG00000233175
ENSG00000215841
ENSG00000233891
LOC105371795
LOC112268269
ENSG00000240440
PPIAP13
PDE2A-AS1
PKD1P3
MIR7111
LINC01982
OR5AZ1P
RPL35AP9
RSL24D1P6
MYOSLID-AS1
ENSG00000245768
ENSG00000245156
DNM1P33
GAPDHP72
LINC02238
MAPK8IP1P2
LINC02815
CARM1P1
CICP4
EEF1A1P11
MTND4P14
RN7SL809P
RN7SL608P
RNU5A-2P
ENSG00000258317
ENSG00000260289
ENSG00000264019
ENSG00000267571
ENSG00000271955
ENSG00000272374
ENSG00000251095
ENSG00000261351
ENSG00000267255
ENSG00000267344
ENSG00000269807
ENSG00000269918
ENSG00000285367
ENSG00000260850
ENSG00000261261
ENSG00000267360
ENSG00000248373
ENSG00000258526
ENSG00000267030
ENSG00000269892
ENSG00000271778
ENSG00000272247
ENSG00000236545
ENSG00000238280
ENSG00000233417
ENSG00000228322
ENSG00000231460
ENSG00000234902
OR5BA1P
RNU6-829P
RNU4-32P
RNU6-1082P
ENSG00000245261
BDH2P1
LPGAT1P1
EXTL2P1
LOC105371253
MRPS36P5
RNA5SP459
ENSG00000250576
ENSG00000257002
ENSG00000259995
ENSG00000263655
ENSG00000263798
ENSG00000283240
ENSG00000255041
ENSG00000260349
ENSG00000267769
ENSG00000272121
ENSG00000273291
ENSG00000249602
ENSG00000249815
ENSG00000250039
ENSG00000250567
ENSG00000263244
ENSG00000264174
ENSG00000265994
ENSG00000285708
ENSG00000286044
ENSG00000286863
ENSG00000248601
ENSG00000249959
ENSG00000252193
ENSG00000257729
ENSG00000267223
ENSG00000276728
ENSG00000197585
ENSG00000224342
ENSG00000228737
ENSG00000231421
ENSG00000234273
ENSG00000236744
ENSG00000238277
ENSG00000233420
ENSG00000224152
ENSG00000227935
ENSG00000228714
ENSG00000229066
ENSG00000237324
ENSG00000206805
ENSG00000207371
ENSG00000219410
ENSG00000233894
ENSG00000237473
ENSG00000237720
ENSG00000238685
LOC105375861
LOC105372143
ENSG00000239991
MIR6074
PCDH8P1
RNU7-88P
RPS25P7
RPS27AP16
RPS3AP22
RNU6-351P
RNU6-367P
RNU7-105P
RPL21P61
RPL7P20
RNU4-58P
ENSG00000247853
DNAJA1P1
ATP5MFP6
KRT17P3
LINC02496
GEMIN8P2
LOC105370224
TERF1P4
RN7SL761P
RN7SL782P
RN7SL831P
RNA5SP167
ENSG00000266222
ENSG00000272848
ENSG00000275163
ENSG00000283538
ENSG00000285082
ENSG00000286192
ENSG00000251170
ENSG00000271399
ENSG00000283638
ENSG00000254171
ENSG00000284977
ENSG00000252136
ENSG00000257124
ENSG00000284418
ENSG00000200072
ENSG00000229603
ENSG00000176349
ENSG00000228998
ENSG00000232597
ENSG00000124593
ENSG00000237371
ENSG00000237532
LOC105375341
LOC644456
SOD1P2
lnc-ENTPD8-2
lnc-GPR27-16
lnc-MGST1-7
lnc-PRR15L-1
lnc-RASA1-19
RN7SKP122
RN7SL259P
RN7SL401P
RPS10P12
RNU6-956P
RNU6ATAC6P
RPL6P25
RN7SKP157
RNU6-578P
RPL26P31
NOP56P2
ENSG00000287669
ENSG00000288000
HSALNG0113871
lnc-GLIS3-2
lnc-SALL1-2
lnc-SALL1-9
lnc-CCSAP-6
lnc-FANCL-6
lnc-MDH1B-8
lnc-CCDC68-4
lnc-KIAA0141-4
BUB3P1
BTBD7P2
ECM1P2
HEAT2
NAPGP2
RNU1-29P
ENSG00000284705
ENSG00000286225
ENSG00000286908
ENSG00000273399
ENSG00000285638
ENSG00000260103
ENSG00000260838
ENSG00000271749
ENSG00000284720
ENSG00000232068
ENSG00000207922
ENSG00000228391
ENSG00000237137
ENSG00000238694
LOC100420430
LOC646058
lnc-C2CD2-3
lnc-FER-11
lnc-NEMP1-1
lnc-NEMP1-2
lnc-PANK3-22
lnc-PDE2A-2
lnc-PIK3C2A-1
lnc-STAT6-1
lnc-UHRF1-3
HSALNG0035799
HSALNG0055594
PHBP21
RNU6-1296P
ENSG00000287640
ENSG00000287870
ENSG00000288038
lnc-ZNF296-6
lnc-ZNF784-1
HSALNG0026758
HSALNG0047872
HSALNG0019920
HSALNG0030171
HSALNG0043357-002
HSALNG0043364
HSALNG0044010
HSALNG0049833
HSALNG0088908
HSALNG0111389
HSALNG0116820
NONHSAG010333.2
piR-51137-090
HSALNG0069708
HSALNG0069709
HSALNG0069710
HSALNG0088906
HSALNG0111390
HSALNG0113899
NONHSAG011408.2
lnc-METTL16-2
lnc-METTL16-3
lnc-PNPO-1
lnc-RRN3-1
lnc-SALL1-7
lnc-SALL1-8
RF00017-4493
RF00017-4745
RF00017-4746
RF00017-4912
RF00017-5990
HSALNG0103759
HSALNG0109783
lnc-DMRTA1-27
lnc-MAD1L1-6
lnc-NAB2-1
lnc-NMT1-1-001
lnc-PAX8-2
lnc-SGSM2-2
RF00017-4943
RF00017-4944
RF00017-4977
HSALNG0069934
HSALNG0129581
lnc-C20orf203-2
lnc-EIPR1-11
lnc-HDDC3-3
lnc-KIAA0141-5
lnc-LRP1-1
lnc-MAN2A2-1
lnc-NCKIPSD-1
lnc-NOXA1-1
lnc-NTF3-3
lnc-OLFM4-1
lnc-SPRED2-20
lnc-VRK2-17
MK280269-057
MN297160
NONHSAG023944.2-002
piR-30832-008
piR-49120
piR-56005
RF00017-1633
RF00017-2422
RF00017-5033
RF00017-5037
RF00017-5441
RF00017-6018
LOC105369333
LOC105370667
ENSG00000285191
ENSG00000287543
ENSG00000287180
ENSG00000251473
ENSG00000253480
ENSG00000276807
ENSG00000278428
HSALNG0011267-002
HSALNG0012539
LOC126987
LOC107986989
LOC105379189
lnc-PCDH20-22
lnc-PRSS55-4
HSALNG0026288
HSALNG0044024
HSALNG0045074
HSALNG0047148
HSALNG0055593
HSALNG0060168
SGO1P2
lnc-ZFAND3-9
lnc-C15orf59-3
HE856054
HSALNG0011272
HSALNG0030771
HSALNG0036145
HSALNG0044025
HSALNG0025921
HSALNG0053899
HSALNG0075231
HSALNG0113292
HSALNG0113293
HSALNG0116827-001
HSALNG0116821
HSALNG0117050
HSALNG0117053
HSALNG0117094-001
HSALNG0117096
HSALNG0127690
NONHSAG017383.2
piR-32129
piR-32214-596
HSALNG0097330
HSALNG0111383
lnc-ASTN2-5
NONHSAG005377.2
NONHSAG048512.2
piR-43976
piR-46736
lnc-ECT2-5
piR-56037-024
piR-59412-008
RF00017-4696
RF00017-7462
RF00237-002
HSALNG0084677
HSALNG0123439
lnc-IQCH-2
lnc-IQCH-3
lnc-TDRD3-11
piR-31937-163
piR-37656-066
piR-48759-125
piR-51085
RF00017-3011
RF00066-035
HSALNG0076596
HSALNG0116814
lnc-TTC36-2
NONHSAG017392.2
NONHSAG029641.2
NONHSAG032319.2
piR-33422-275
piR-57460-563
RF00017-2184
RF00017-5996
piR-57133-219
piR-59850
RF00017-7134
LOC105371261
LOC105375025
LOC105375433
LOC105373567
LOC101927400
LOC107984425
LOC107984777
ENSG00000279856
ENSG00000275250
ENSG00000280451
ENSG00000286653
ENSG00000268473
ENSG00000270248
ENSG00000270342
ENSG00000270976
ENSG00000278965
ENSG00000219391
ENSG00000213247
ENSG00000228429
ENSG00000217135
HSALNG0004493
HSALNG0004569
HSALNG0014571
LOC105378808
LOC105376244
LOC105371857
lnc-FER-10
lnc-PURG-2
lnc-TDRD3-9
lnc-UQCC2-1
HSALNG0034708
HSALNG0040182-002
HSALNG0043892
HSALNG0049542
HSALNG0053900
HSALNG0055790
ENSG00000288085
HSALNG0015972
HSALNG0015595
HSALNG0011277
HSALNG0025726
HSALNG0025727
HSALNG0025920
HSALNG0043949
HSALNG0049864
HSALNG0050060
HSALNG0053897-002
HSALNG0018714
HSALNG0025460
HSALNG0040188
HSALNG0044017
HSALNG0044359
HSALNG0046381
HSALNG0060409
HSALNG0060411
HSALNG0060413
HSALNG0018049
HSALNG0049217
HSALNG0049578
HSALNG0060162
HSALNG0120815
MK280144-505
NONHSAG029010.2-001
piR-32214-084
piR-41306-230
HSALNG0069671
HSALNG0075408
HSALNG0084326
HSALNG0087542
HSALNG0097483
HSALNG0120632
piR-35672-002
lnc-IZUMO3-2
lnc-PTN-5
RF00017-4946
RF00017-8101
RF00026-985
lnc-ARIH2-3
lnc-CXXC4-5
lnc-NOL4-3
lnc-SLC35E2-1
lnc-SLC3A2-4
lnc-TDRD3-12
MN309174-298
piR-34163-018
piR-50308-547
piR-50437-234
piR-50443-358
HSALNG0069672
HSALNG0070098-001
HSALNG0074031
HSALNG0087541
HSALNG0093893
HSALNG0093895
HSALNG0097465
HSALNG0108033
HSALNG0115519
HSALNG0117094-002
HSALNG0117394
hsa-miR-5095-426
lnc-HS6ST1-8
NONHSAG043779.2
piR-31199-053
piR-39135
piR-60051-012
RF00017-080
RF00017-2423
RF00994-853
LOC105371298
LOC105372043
ENSG00000283043
ENSG00000258358
ENSG00000230987
HSALNG0004471
HSALNG0018052-002
HSALNG0043891
HSALNG0015970
HSALNG0015971
HSALNG0015973
HSALNG0049053
HSALNG0018052-001
piR-50357-130
HSALNG0101017-001
NONHSAG026010.2
piR-38051-302
hsa-miR-5095-368
piR-41525-286
piR-58297-011
KDR
NTRK2
VDR
NTRK3
FTH1
PRKG1
ADRB2
CHRNA4
EPAS1
THRA
SERPINA1
NTRK1
ADRB1
FANCA
TFRC
PIK3CG
IGF2
SLC11A2
KCNJ6
ADRA2A
ISL1
FKBP5
PTH
SCN8A
ADRA2C
LMX1B
GRM7
IGF2R
GNAL
CHRNA7
ARRB2
ACO1
FLNC
HTR3B
KIF5B
GNB5
FHIT
FADS1
FADS2
ADAMTS1
TDO2
STS
PNMT
NEU1
KNG1
CORO1A
DCLK1
AVPR1B
HAMP
IREB2
HTR6
GIT1
CNTFR
ADH1B
BAIAP2
BMP6
CARTPT
CDH13
VAMP2
SYP
NTF4
KCNA4
ITGA1
GRIK4
IL16
HAPLN1
KHDRBS1
DLGAP1
ADAMTS2
DAGLA
MEIS2
SPRED1
TBR1
SYN3
PICK1
AS3MT
AFF2
LIN7A
HTR1E
KCNIP1
NFIL3
FGD1
CHAF1B
TRAPPC6B
NTS
KLK11
DCDC2
IMMP2L
KTN1
MAGED2
KIAA0319
NLGN4X
AUTS2
DACT1
SLC9A9
BRWD1
CALY
FTMT
GPER1
CADPS2
DAZAP2
ANKK1
ADAMTS6
CHMP7
NXPH1
NAV2
MTMR7
TMX3
TRIB2
TOX3
DPPA2
CSN2
CSMD2
TBC1D9
WDR83
PCDHA3
PPM1H
NEUROD6
BNC1
GABRR3
LRRC41
ATG9B
ZNF544
ZNF804A
NOBOX
TMEM47
GFOD1
FBXO33
CSN1S1
DMRT3
CHRFAM7A
ZNF385D
TCERG1L
SKOR1
SEM1
NCKAP5
RNF122
MIRLET7D
LOC108663987
HCNR606
HCNR617
HHC2:066650
GRIA3
GPHN
RAB11A
MFN2
BTK
MTOR
STAT1
MAPK10
HSPB1
HDAC2
CTSD
CASP8
CFTR
TLR2
DNMT3B
GRIA2
GRM1
MAPK8
GCK
CASR
SOD2
LEPR
HDAC1
IFNGR1
ESR2
TF
TGFB2
PIK3C3
SIRT1
SLC2A2
MYH9
PLAT
MYD88
NOS2
APOA1
ASS1
ITPR1
CYP1B1
CASP6
CCL2
MDH2
SQSTM1
MMP7
RUNX1
ODC1
RAB7A
RB1
C3
MAP3K5
HSPD1
KCNJ1
MAX
IFNG
FGF2
CYP1A1
CYP27B1
ABCC2
ALDH7A1
CASP9
TLR7
TLR5
TRPC3
YWHAH
TLR1
TGM2
SSTR2
STAT2
PPIA
SLC11A1
SLC12A2
SLC12A1
PDX1
PFN1
LIMK2
YWHAZ
APAF1
ABCC8
FOLH1
FBN1
IRF3
GRM8
GLP1R
FEN1
DDX58
CFI
AQP1
AQP4
CLU
ABCC3
ASL
BECN1
NCAM1
TRPM6
WNK1
PDE6B
PRDX6
SLC25A12
OGG1
PDE10A
NR1I2
PIK3R4
RAB5A
CTSL
IL1R1
HNF1A
CFH
APOB
ELOVL4
EIF2AK2
UCP2
TXN
TP73
PON1
KCNA5
FZD9
CTPS1
CYP51A1
CCR6
CD274
CD14
IL23R
LARS2
HAAO
HP
LAMA3
IL13
GIPR
CPE
AMD1
ADD1
BTC
PTPRN2
ULK1
TUBB2B
TLR9
TFAM
SP1
STK24
NR1I3
RPSA
REST
KMO
PTPRN
SLC34A1
APOH
ATP12A
FOXO3
DNAJB2
C4A
IL12B
HLA-DPB1
KALRN
CD34
DNAJB1
ABCB7
[truncated: 706 more rows]
