# Supplementary material for: Valerian essential oil for treating insomnia via the serotonergic synapse pathway
Source: Front Nutr. 2022 Jul 28;9:927434. doi: 10.3389/fnut.2022.927434 (PMC9387164; doi:10.3389/fnut.2022.927434)
Supplement: Supplementary file 3 [file Table_3.XLSX]

## Sheet: Sheet1
gene	X
CYP1A2	B
PTGS1	B
HRH3	B
ACHE	B
CTSD	B
GRIN2B	B
CACNA1B	B
CTSH	B
CTSL	B
PDE10A	B
GRM5	B
SCN2A	B
CASR	B
TTR	B
EDNRB	B
F2	B
ALDH2	B
GABRB3	B
KDR	B
GC	B
ACE	B
GABRG2	B
GABRA1	B
TSPO	B
RASGRP1	B
CSF1R	B
