# Supplementary material for: Valerian essential oil for treating insomnia via the serotonergic synapse pathway
Source: Front Nutr. 2022 Jul 28;9:927434. doi: 10.3389/fnut.2022.927434 (PMC9387164; doi:10.3389/fnut.2022.927434)
Supplement: Supplementary file 4 [file Table_4.XLS]

id	Symbol	Valerian-1	Valerian-2	Valerian-3	Model-1	Model-2	Model-3	Control-4	Control-5	Control-6	Valerian	Model	Control	Valerian-vs-Model-log2fc	Valerian-vs-Model-pvalue	Valerian-vs-Model-fdr	Control-vs-Model-log2fc	Control-vs-Model-pvalue	Control-vs-Model-fdr
ENSRNOG00000000007	Gad1	66.38	66.89	72.02	65.92	85.91	74.45	65.54	58.33	53.23	68.4300	75.4267	59.0333	0.140445722889326	0.0849337161882375	0.999705305165888	0.3535448640045	0.000415016503222411	0.00697997024297673
ENSRNOG00000000017	Steap1	0.35	2.99	0.35	0.18	0.44	0.06	4.74	0.63	3.17	1.2300	0.2267	2.8467	-2.44001416481006	0.00704143399544132	0.999705305165888	-3.65062941837015	8.52141247694136e-07	4.81641408819646e-05
ENSRNOG00000000047	Cd82	23.30	24.66	17.83	23.78	21.08	22.27	31.60	23.80	31.21	21.9300	22.3767	28.8700	0.0290893296809874	0.763476748321943	0.999705305165888	-0.367575965881401	0.00207419335776863	0.0248140314327366
ENSRNOG00000000060	Cplx1	213.04	224.35	250.83	233.13	227.96	243.76	181.45	217.48	164.84	229.4067	234.9500	187.9233	0.0344464503731412	0.529180550072035	0.999705305165888	0.322209558914326	0.000676559012967547	0.01036728962182
ENSRNOG00000000161	Chm	9.99	9.71	8.40	10.42	8.92	9.31	6.67	7.22	8.90	9.3667	9.5500	7.5967	0.0279650085359783	0.827900139662725	0.999705305165888	0.33013421437897	0.00185682135349665	0.0227827354540418
ENSRNOG00000000164	Lamp2	47.38	59.87	40.88	48.13	45.63	42.66	73.57	66.43	73.13	49.3767	45.4733	71.0433	-0.118808684038594	0.315740875796095	0.999705305165888	-0.643678512240574	6.15210987758868e-17	1.06056222179751e-13
ENSRNOG00000000168	Gatm	73.71	59.51	52.90	54.04	58.18	57.11	79.25	74.53	85.50	62.0400	56.4433	79.7600	-0.136395495719719	0.189673017662313	0.999705305165888	-0.498862219081824	1.05560294893376e-12	4.54938480916727e-10
ENSRNOG00000000201	Gsta5	0.00	0.00	0.00	0.00	0.00	0.00	1.06	0.84	0.17	0.0000	0.0000	0.6900	0	1	1	-9.43045255166553	0.000208385715333854	0.00407759517212295
ENSRNOG00000000245	Slc16a6	1.65	4.17	2.20	1.41	1.28	1.88	4.91	1.80	4.35	2.6733	1.5233	3.6867	-0.811408071396852	0.0245673351002079	0.999705305165888	-1.27508531517664	0.00044688838446086	0.00742903458025147
ENSRNOG00000000299	Foxo3	9.79	8.27	8.45	8.86	9.20	10.90	7.19	6.67	7.01	8.8367	9.6533	6.9567	0.127524932215946	0.422731691110103	0.999705305165888	0.472631001923369	0.000742128507524264	0.0111151636326766
ENSRNOG00000000304	Cd164	48.60	54.35	45.61	49.52	52.46	48.72	66.14	54.27	65.41	49.5200	50.2333	61.9400	0.0206336965497645	0.689588422381495	0.999705305165888	-0.302226371910634	0.000140886451235699	0.00296549637710894
ENSRNOG00000000316	Sobp	23.66	22.36	25.23	23.66	23.27	25.82	18.33	21.19	18.93	23.7500	24.2500	19.4833	0.0300572338561799	0.700130456288063	0.999705305165888	0.315744223263992	0.00200213389130073	0.0241489968550604
ENSRNOG00000000321	Cd24	35.16	35.29	29.95	39.25	33.25	34.08	41.77	46.08	42.53	33.4667	35.5267	43.4600	0.0861774689219002	0.340341543377999	0.999705305165888	-0.290785842142403	0.0020176837065994	0.0242896993142927
ENSRNOG00000000394	Srgn	12.43	10.69	10.98	9.98	11.33	11.61	13.61	14.55	15.84	11.3667	10.9733	14.6667	-0.0508074034899175	0.774039738594063	0.999705305165888	-0.418539187990404	0.00493301401740215	0.047748584304321
ENSRNOG00000000412	Slc35f1	15.11	15.95	18.06	18.06	16.87	18.67	12.10	13.68	13.15	16.3733	17.8667	12.9767	0.125922439974961	0.150124143448781	0.999705305165888	0.46135065599785	1.00269287589559e-06	5.45281466484671e-05
ENSRNOG00000000433	Prrt1	68.86	77.53	76.40	67.02	68.83	65.60	88.59	99.55	90.00	74.2633	67.1500	92.7133	-0.145262672818977	0.0404667253541945	0.999705305165888	-0.465389431653629	3.78305713008232e-10	7.32765414218978e-08
ENSRNOG00000000435	Ppt2	10.47	13.70	11.65	11.50	12.47	11.22	16.88	15.12	18.94	11.9400	11.7300	16.9800	-0.0255998232362964	0.752674805897661	0.999705305165888	-0.53363344552453	0.000253440389490086	0.00469286667499419
ENSRNOG00000000451	RT1-Ba	0.20	0.07	0.07	0.31	0.25	0.13	5.82	0.16	2.41	0.1133	0.2300	2.7967	1.02106161552783	0.433930086598485	0.999705305165888	-3.60400254366166	5.51475372291979e-05	0.00141896617237747
ENSRNOG00000000457	Tap1	1.47	3.05	1.48	1.68	1.35	1.44	4.36	1.94	2.54	2.0000	1.4900	2.9467	-0.424687669312563	0.301158716212617	0.999705305165888	-0.983771538208115	0.00125559202059383	0.0167437210786719
ENSRNOG00000000473	Pfdn6	70.00	58.32	78.20	78.19	73.95	76.70	59.00	56.82	51.42	68.8400	76.2800	55.7467	0.148057746272553	0.184788283374457	0.999705305165888	0.452419300989774	1.40005947028787e-06	7.1619065899978e-05
ENSRNOG00000000483	Syngap1	86.38	86.86	87.11	79.41	86.42	77.82	66.48	67.46	62.63	86.7833	81.2167	65.5233	-0.0956421841979329	0.103073542783299	0.999705305165888	0.309767064400892	3.51984722482886e-06	0.000154792465073533
ENSRNOG00000000515	Mapk13	0.00	0.64	0.04	0.00	0.00	0.00	0.46	0.25	0.89	0.2267	0.0000	0.5333	-7.82442843541655	0.194409853811673	0.999705305165888	-9.05889368905357	1.27170823378226e-05	0.0004393382413261
ENSRNOG00000000522	Cpne5	15.92	16.30	18.53	16.16	16.10	17.94	12.56	12.74	11.70	16.9167	16.7333	12.3333	-0.0157204581217723	0.911125225830538	0.999705305165888	0.440162093434461	1.8580135874084e-06	9.09951597537882e-05
ENSRNOG00000000547	Tspyl4	110.43	112.72	111.31	105.97	109.56	112.32	86.59	91.46	82.86	111.4867	109.2833	86.9700	-0.0287977861025551	0.691598810246657	0.999705305165888	0.329483654907676	1.92473916813777e-06	9.34664183648649e-05
ENSRNOG00000000567	Unc5b	9.82	9.02	8.22	9.11	9.11	8.90	11.54	10.02	11.06	9.0200	9.0400	10.8733	0.00319533915980673	0.923672889706345	0.999705305165888	-0.266399603575536	0.00252183522176607	0.0286640275850885
ENSRNOG00000000569	Vsir	12.76	10.53	9.68	11.48	8.32	10.09	14.68	13.92	13.67	10.9900	9.9633	14.0900	-0.141490989992293	0.411766740042694	0.999705305165888	-0.499971215352699	0.000565782469775339	0.00898920908269255
ENSRNOG00000000645	Reep3	19.88	20.53	17.06	19.91	18.64	18.48	27.54	23.55	29.47	19.1567	19.0100	26.8533	-0.011088016465703	0.964038536885864	0.999705305165888	-0.498342650637075	1.11491296671867e-08	1.264472673241e-06
ENSRNOG00000000693	Svop	73.24	73.54	73.87	70.35	67.18	69.33	58.42	61.52	50.71	73.5500	68.9533	56.8833	-0.0931050454735534	0.150166675505703	0.999705305165888	0.277614287403568	0.00110406948229067	0.0151416498052577
ENSRNOG00000000708	Sgsm1	18.89	17.65	24.12	20.47	19.21	22.19	15.99	18.43	15.32	20.2200	20.6233	16.5800	0.0284945359894639	0.751260042689003	0.999705305165888	0.314833526396728	0.00131298799472789	0.0173844854386437
ENSRNOG00000000777	RT1-S3	5.92	14.91	5.53	6.55	8.92	7.12	12.50	15.08	13.39	8.7867	7.5300	13.6567	-0.222666099614968	0.546896813319503	0.999705305165888	-0.85888362208722	1.36141129182847e-08	1.49486428406566e-06
ENSRNOG00000000796	Ranbp2	20.91	20.70	20.61	21.55	20.45	21.17	16.22	15.16	17.64	20.7400	21.0567	16.3400	0.0218611773460273	0.625360501095944	0.999705305165888	0.365869088013569	5.07572862727558e-09	6.6288246822427e-07
ENSRNOG00000000805	Gja1	111.34	119.36	108.34	106.27	104.49	106.43	143.11	133.24	135.01	113.0133	105.7300	137.1200	-0.0961082046869551	0.0894726472569158	0.999705305165888	-0.375054227148446	2.39781409771978e-13	1.25260355244216e-10
ENSRNOG00000000811	Pkib	3.18	2.16	2.22	3.45	2.95	2.35	1.26	1.49	1.21	2.5200	2.9167	1.3200	0.21089678249862	0.485716217515931	0.999705305165888	1.14378258664008	0.00084301709659717	0.0122639423866993
ENSRNOG00000000815	Smpdl3a	15.32	17.63	12.95	16.68	14.40	17.79	23.54	19.28	23.63	15.3000	16.2900	22.1500	0.0904549509455036	0.470269510914074	0.999705305165888	-0.443320094916863	0.000416957675450137	0.0070057830088547
ENSRNOG00000000823	Gcc2	13.79	14.53	15.04	14.19	13.79	14.33	12.04	10.96	12.24	14.4533	14.1033	11.7467	-0.0353660709975213	0.694989956058562	0.999705305165888	0.263784761435929	0.000601242405702906	0.00944832983765943
ENSRNOG00000000824	Dse	1.39	2.33	1.21	1.60	1.50	1.52	3.65	2.03	3.74	1.6433	1.5400	3.1400	-0.093694794961851	0.654993141739654	0.999705305165888	-1.02783420819673	3.2115859325306e-05	0.000924282635908096
ENSRNOG00000000842	Ddah2	30.76	29.75	23.86	26.52	25.13	21.93	35.22	42.53	35.02	28.1233	24.5267	37.5900	-0.197416425167253	0.127947729805537	0.999705305165888	-0.615997739791197	1.29500690247085e-06	6.76503757324091e-05
ENSRNOG00000000861	Zic3	0.74	0.60	0.68	1.02	0.44	0.59	1.75	0.93	1.46	0.6733	0.6833	1.3800	0.0212686167536513	0.99599460808884	0.999705305165888	-1.01400685799388	0.00512080587874945	0.0491033056936406
ENSRNOG00000000894	Fry	49.75	51.41	50.11	46.42	45.65	45.89	35.79	36.42	36.06	50.4233	45.9867	36.0900	-0.132875865456256	0.0409898889289366	0.999705305165888	0.349616484842466	1.13841217562978e-08	1.27532205930017e-06
ENSRNOG00000000940	Flt1	9.47	9.24	10.15	10.19	8.55	9.75	13.00	12.48	13.49	9.6200	9.4967	12.9900	-0.0186156781673464	0.897231098478919	0.999705305165888	-0.451908309845186	3.04822889315375e-07	2.00566480492662e-05
ENSRNOG00000000957	Rpl21	221.90	240.73	234.27	248.28	242.56	240.18	317.28	328.93	287.29	232.3000	243.6733	311.1667	0.0689592225904177	0.254091318473315	0.999705305165888	-0.352739144993184	2.8098775283705e-06	0.00012848668093257
ENSRNOG00000001007	Baiap2l1	0.23	1.78	0.33	0.19	0.13	0.24	2.01	0.33	1.75	0.7800	0.1867	1.3633	-2.0630097975258	0.0055281388623943	0.999705305165888	-2.86860211088414	9.82084666992742e-06	0.00035344796606029
ENSRNOG00000001036	Rsph10b	6.34	7.32	4.93	3.60	5.41	4.11	10.12	5.43	8.13	6.1967	4.3733	7.8933	-0.5027590503014	0.00958767784048492	0.999705305165888	-0.851901361010866	0.000105396751165474	0.00237507789979294
ENSRNOG00000001049	Tpt1	446.78	430.02	418.47	448.00	429.88	419.95	611.81	591.34	605.50	431.7567	432.6100	602.8833	0.00284856002818726	0.871942254901387	0.999705305165888	-0.478811832411273	3.35474681518087e-21	1.15664960693806e-17
ENSRNOG00000001056	Snapc2	23.64	20.89	22.87	22.61	19.72	22.67	26.56	29.81	26.20	22.4667	21.6667	27.5233	-0.0523088732660416	0.679886061099073	0.999705305165888	-0.345177987076881	0.00169068113186624	0.021089473250537
ENSRNOG00000001066	Itih2	0.00	0.05	0.03	0.04	0.05	0.03	0.79	0.23	0.18	0.0267	0.0400	0.4000	0.584962500721155	0.768085150990853	0.999705305165888	-3.32192809488736	0.000920191650230693	0.0131973243413702
ENSRNOG00000001092	Kl	0.25	30.33	0.12	0.64	0.29	0.07	40.42	4.25	33.48	10.2333	0.3333	26.0500	-4.94016675048281	1	1	-6.2881739681123	1.16880962447832e-08	1.29994252363754e-06
ENSRNOG00000001113	Mmd2	107.50	107.25	103.25	107.39	100.88	112.17	137.47	143.87	136.88	106.0000	106.8133	139.4067	0.011027482735429	0.778865248757939	0.999705305165888	-0.384207807491344	3.6843932490344e-09	5.13275210805266e-07
ENSRNOG00000001129	Fbxo21	17.01	18.46	20.52	20.04	20.17	19.97	16.87	16.66	15.25	18.6633	20.0600	16.2600	0.104114926620347	0.312502353848043	0.999705305165888	0.302994348537153	0.00468853323022119	0.0458630225740274
ENSRNOG00000001189	Sik1	1.14	1.18	1.94	2.99	2.49	2.81	1.47	1.37	1.23	1.4200	2.7633	1.3567	0.960518671269911	1.39822854145636e-05	0.0132031613995187	1.0263433072295	5.25581176288103e-08	4.37705019228532e-06
ENSRNOG00000001195	Trpv4	0.09	1.38	0.07	0.22	0.09	0.09	2.47	0.40	2.51	0.5133	0.1333	1.7933	-1.94485844580754	0.0347572274025203	0.999705305165888	-3.74953426766926	3.79601206482213e-09	5.23515615883749e-07
ENSRNOG00000001223	Pttg1ip	29.20	35.16	27.49	28.55	30.73	29.35	43.42	36.69	42.72	30.6167	29.5433	40.9433	-0.0514846080481805	0.635087034074411	0.999705305165888	-0.470795949190873	1.66236319745019e-08	1.76205149029939e-06
ENSRNOG00000001232	Slc19a1	3.43	5.58	3.15	3.19	3.77	3.41	7.97	3.56	6.66	4.0533	3.4567	6.0633	-0.229727334630357	0.342870771396479	0.999705305165888	-0.810729648838258	0.00211399574244274	0.0252027473056503
ENSRNOG00000001235	Gna12	106.60	92.55	88.73	98.71	99.11	88.61	127.00	114.78	125.27	95.9600	95.4767	122.3500	-0.00728495848664249	0.978396226745483	0.999705305165888	-0.35779399715996	1.0957675048716e-08	1.25281097822282e-06
ENSRNOG00000001239	Ddt	81.13	75.45	80.50	75.04	84.02	79.30	98.87	98.27	89.60	79.0267	79.4533	95.5800	0.00776818994602313	0.915831380094278	0.999705305165888	-0.266601020853987	0.00415990405234922	0.0421559614843291
ENSRNOG00000001249	Col6a1	3.77	4.27	6.15	4.18	4.85	5.28	6.91	5.43	7.75	4.7300	4.7700	6.6967	0.0121490826661162	0.75438423949383	0.999705305165888	-0.489453892006625	0.000350643417002439	0.00610579986434852
ENSRNOG00000001251	Grifin	0.66	0.26	0.27	0.31	0.12	0.00	1.51	1.32	1.91	0.3967	0.1433	1.5800	-1.46855300860585	0.359940289918065	0.999705305165888	-3.46247849419616	0.0012892214435966	0.0171092289962754
ENSRNOG00000001254	Col6a2	2.41	3.48	3.35	3.53	2.60	2.70	5.81	3.07	6.86	3.0800	2.9433	5.2467	-0.0654794137675933	0.795130538661961	0.999705305165888	-0.833950197859023	0.000911500083172157	0.0130944582781707
ENSRNOG00000001273	Psmg3	11.88	20.18	17.50	27.35	19.96	27.04	16.28	14.37	14.61	16.5200	24.7833	15.0867	0.585156554799177	0.00200117428941977	0.642935996498632	0.716096157672883	2.76656626653777e-05	0.000819464533828944
ENSRNOG00000001295	S100b	777.00	642.53	728.39	755.61	711.99	640.69	925.80	952.49	856.99	715.9733	702.7633	911.7600	-0.0268669341128613	0.768006409264659	0.999705305165888	-0.375615197119552	6.52724666392582e-08	5.28277958870503e-06
ENSRNOG00000001342	Wdr66	1.65	1.55	1.69	1.14	0.79	1.00	2.49	1.38	1.57	1.6300	0.9767	1.8133	-0.738933800529985	0.00634222000048176	0.999705305165888	-0.892705986828088	0.00274942915534664	0.0304488638201893
ENSRNOG00000001344	Aldh2	22.44	30.36	24.72	25.36	23.57	26.99	41.29	26.05	35.34	25.8400	25.3067	34.2267	-0.0300885783939697	0.849073633940537	0.999705305165888	-0.435603303554308	0.00172457266731362	0.0214346850842246
ENSRNOG00000001374	Rasal1	30.74	31.42	31.07	28.90	30.65	26.69	20.57	26.02	18.42	31.0767	28.7467	21.6700	-0.112437088880541	0.163706931784986	0.999705305165888	0.407695523937678	0.00105615664262034	0.0146007091917658
ENSRNOG00000001375	Gal3st4	4.13	3.20	2.90	3.24	3.29	2.86	4.59	4.45	5.17	3.4100	3.1300	4.7367	-0.123609082091554	0.60506879064713	0.999705305165888	-0.597709491589007	0.00227500323750776	0.0266431934860029
ENSRNOG00000001376	Mettl7a	32.36	33.53	25.17	31.19	32.22	26.80	42.27	36.74	45.37	30.3533	30.0700	41.4600	-0.0135300907240385	0.957990634209224	0.999705305165888	-0.463395248535412	8.21474627020366e-06	0.000307188743930674
ENSRNOG00000001410	Gigyf1	6.87	7.63	6.74	6.72	7.81	7.05	4.91	5.77	5.48	7.0800	7.1933	5.3867	0.0229110986838624	0.815351876830091	0.999705305165888	0.41726766673622	0.0018621921422543	0.0228161551814654
ENSRNOG00000001416	Vgf	26.96	25.12	30.19	26.89	27.68	30.78	19.01	22.01	16.14	27.4233	28.4500	19.0533	0.0530247097447919	0.548202417955169	0.999705305165888	0.578385236819287	1.95420398683646e-06	9.43656093251367e-05
ENSRNOG00000001426	Prkrip1	7.06	6.32	6.64	6.36	7.05	6.46	4.44	4.96	5.21	6.6733	6.6233	4.8700	-0.0108501015863236	0.956190375014214	0.999705305165888	0.443635694446171	0.00080745951474461	0.0118541099013
ENSRNOG00000001448	Hip1	9.04	7.81	6.62	8.02	7.97	7.60	10.38	8.64	10.05	7.8233	7.8633	9.6900	0.00735757671629227	0.905826400922279	0.999705305165888	-0.301355652896775	0.000878658974655686	0.0126543041471089
ENSRNOG00000001469	Eln	1.12	1.44	0.87	1.53	1.27	2.00	4.21	1.75	5.71	1.1433	1.6000	3.8900	0.484825829435711	0.110622765273403	0.999705305165888	-1.28169825009883	0.000229412166039989	0.0043972971613408
ENSRNOG00000001478	Gtf2ird1	2.82	3.67	4.11	2.12	2.65	2.14	4.29	3.11	3.53	3.5333	2.3033	3.6433	-0.617306649062304	0.00674131281461821	0.999705305165888	-0.661535785283647	0.0010946790486901	0.0150487815951903
ENSRNOG00000001525	Igsf11	23.56	20.02	21.01	18.61	23.90	20.52	27.54	25.35	27.85	21.5300	21.0100	26.9133	-0.0352721574941877	0.764681793050217	0.999705305165888	-0.357244924086306	0.000217823768698348	0.00421154854534539
ENSRNOG00000001528	Gap43	106.94	118.63	146.31	116.23	113.11	136.81	98.01	108.20	94.28	123.9600	122.0500	100.1633	-0.0224023649176994	0.87478434060525	0.999705305165888	0.285117815520949	0.00228712864237852	0.0266945231319996
ENSRNOG00000001593	Lnpk	17.39	21.65	17.73	15.23	16.65	18.09	10.09	13.06	12.01	18.9233	16.6567	11.7200	-0.184066523538984	0.196644917403313	0.999705305165888	0.507127147592487	0.00262014670724246	0.0294067116446307
ENSRNOG00000001597	Atf2	41.22	45.66	47.23	42.92	42.03	44.81	32.07	34.60	34.06	44.7033	43.2533	33.5767	-0.047571092086256	0.56555517061778	0.999705305165888	0.365352305419369	2.19769503187026e-05	0.000682631795574979
ENSRNOG00000001607	Adamts1	1.55	2.54	1.71	1.94	1.81	2.35	3.81	2.56	3.81	1.9333	2.0333	3.3933	0.0727563424353145	0.725544133738463	0.999705305165888	-0.738856413625447	0.000317251693507206	0.00561509439873791
ENSRNOG00000001653	St3gal6	5.01	6.64	4.98	4.53	5.10	5.22	10.64	5.91	9.93	5.5433	4.9500	8.8267	-0.16332523759914	0.406918277468807	0.999705305165888	-0.83444019111909	9.28673572146203e-05	0.00214315980056605
ENSRNOG00000001657	Cldnd1	34.97	31.13	27.82	31.31	29.73	29.68	42.74	38.54	40.33	31.3067	30.2400	40.5367	-0.050011768167825	0.655907470072134	0.999705305165888	-0.422769321194871	1.2088900668699e-07	9.18064134923798e-06
ENSRNOG00000001658	Kcnj6	25.42	21.08	19.30	23.75	26.00	18.77	19.23	17.56	19.03	21.9333	22.8400	18.6067	0.0584375674613973	0.222844684239301	0.999705305165888	0.295743027017929	3.12299317422282e-05	0.000903310055879651
ENSRNOG00000001713	LOC100360218	1.93	2.20	2.01	2.08	1.81	1.65	3.15	2.26	3.77	2.0467	1.8467	3.0600	-0.148352679320991	0.550123324242144	0.999705305165888	-0.728608177364617	0.0019089410811839	0.0232731508476162
ENSRNOG00000001766	Tfrc	33.07	33.72	32.22	30.20	33.14	35.77	26.25	27.98	25.72	33.0033	33.0367	26.6500	0.00145638518413979	0.920072235193019	0.999705305165888	0.309932596083143	0.000234686061366674	0.00446058766471896
ENSRNOG00000001770	Ehhadh	0.72	1.41	0.75	0.56	0.54	1.13	1.79	1.47	1.36	0.9600	0.7433	1.5400	-0.369025101522008	0.395755373345509	0.999705305165888	-1.05084914149575	0.00329387973391342	0.0351381143149341
ENSRNOG00000001806	Fetub	0.00	0.00	0.00	0.04	0.00	0.00	4.02	0.95	0.56	0.0000	0.0133	1.8433	3.7369655941662	0.847014990682647	0.999705305165888	-7.11113567023471	5.4183554355922e-07	3.28736689555262e-05
ENSRNOG00000001809	LOC681544	0.00	0.00	0.00	0.04	0.00	0.00	2.28	0.47	0.50	0.0000	0.0133	1.0833	3.7369655941662	0.847014990682647	0.999705305165888	-6.34429590791582	6.70949375350375e-06	0.000258180720572882
ENSRNOG00000001821	Adipoq	0.26	2.24	0.14	0.06	0.15	0.04	4.62	0.34	3.26	0.8800	0.0833	2.7400	-3.40053792958373	0.00164839395903287	0.577279179458992	-5.03913839390696	1.85672563335149e-08	1.90524364246109e-06
ENSRNOG00000001823	St6gal1	6.22	9.88	6.86	7.64	6.60	7.04	11.63	7.48	11.05	7.6533	7.0933	10.0533	-0.109624491174498	0.51785852303205	0.999705305165888	-0.503138277767471	0.00112080976569082	0.0153346345640826
ENSRNOG00000001837	Sst	77.70	89.73	126.36	99.33	98.75	101.56	67.49	55.66	53.06	97.9300	99.8800	58.7367	0.0284449367058546	0.797948798213694	0.999705305165888	0.765934426899293	5.06128248702928e-13	2.35814726469994e-10
ENSRNOG00000001851	Far2	10.62	11.80	10.18	11.25	10.48	9.60	6.36	8.41	7.37	10.8667	10.4433	7.3800	-0.0573271947473951	0.629903187627818	0.999705305165888	0.500889547589497	0.000117081742612946	0.00257117472726698
ENSRNOG00000001865	Serpind1	0.11	0.00	0.04	0.00	0.00	0.14	1.30	0.47	0.36	0.0500	0.0467	0.7100	-0.0995356735509135	0.965823121945024	0.999705305165888	-3.92735469816823	0.00015367042713898	0.00318787544338011
ENSRNOG00000001926	Cldn1	0.97	3.71	1.42	0.90	1.20	1.04	5.42	1.47	4.44	2.0333	1.0467	3.7767	-0.958044683558615	0.0160167968898681	0.999705305165888	-1.85131139692889	5.72420182907141e-07	3.39104863681657e-05
ENSRNOG00000001931	Fgf12	37.11	46.76	46.12	44.62	44.15	54.38	32.90	41.09	29.20	43.3300	47.7167	34.3967	0.139127027893691	0.254853158537732	0.999705305165888	0.472224502380693	0.00242962897489752	0.0278885387040647
ENSRNOG00000001956	Dzip3	13.49	14.42	12.67	13.97	13.21	15.07	9.96	10.51	9.61	13.5267	14.0833	10.0267	0.0581824763002433	0.474759048234035	0.999705305165888	0.490146774379264	5.61996311213264e-07	3.36665424778623e-05
ENSRNOG00000001957	Sult1e1	0.00	0.00	0.00	0.00	0.00	0.00	1.06	0.41	0.13	0.0000	0.0000	0.5333	0	1	1	-9.05889368905357	0.000309817517965422	0.00550612803320197
ENSRNOG00000002004	Prdm8	14.02	13.40	11.99	13.15	13.91	13.10	9.89	8.49	9.54	13.1367	13.3867	9.3067	0.0271975198129382	0.782744175390008	0.999705305165888	0.524460327741123	2.68312999310151e-05	0.000800250483582646
ENSRNOG00000002024	Epha5	29.94	32.88	30.58	29.92	32.59	30.15	21.95	23.46	25.07	31.1333	30.8867	23.4933	-0.0114758675637499	0.691770933443627	0.999705305165888	0.394732758112861	1.24827173827041e-05	0.000432976991872103
ENSRNOG00000002036	Paxbp1	7.81	9.81	7.41	9.58	9.26	8.27	7.27	6.17	7.10	8.3433	9.0367	6.8467	0.115166822149381	0.369221902427138	0.999705305165888	0.400388931519517	0.00263625930733403	0.0294839612312888
ENSRNOG00000002045	Anxa3	14.78	15.50	12.79	15.56	13.54	17.29	20.08	20.06	18.91	14.3567	15.4633	19.6833	0.107130522607971	0.304978681260274	0.999705305165888	-0.348123213434685	0.000798891570187237	0.0117509315515851
ENSRNOG00000002050	Igfbp7	53.40	58.85	62.55	58.42	59.11	55.00	72.04	76.09	72.70	58.2667	57.5100	73.6100	-0.0188579412774986	0.89328233946593	0.999705305165888	-0.356088933587758	1.02164451038401e-05	0.000365396882043774
ENSRNOG00000002052	Ccdc80	3.89	4.67	3.82	4.19	3.60	3.44	6.26	5.33	6.49	4.1267	3.7433	6.0267	-0.140653386813666	0.379491361801991	0.999705305165888	-0.687036750014589	4.98890787735481e-07	3.08257286371755e-05
ENSRNOG00000002053	Fras1	1.95	2.40	1.97	2.03	1.69	2.01	1.33	1.43	1.44	2.1067	1.9100	1.4000	-0.1413894194202	0.327006460212351	0.999705305165888	0.448145811090782	0.0019565041777456	0.0236522969987072
ENSRNOG00000002061	Ptpn13	3.26	3.81	2.99	3.24	2.69	2.50	4.46	3.23	3.83	3.3533	2.8100	3.8400	-0.255025768863443	0.128034349826289	0.999705305165888	-0.45053618050023	0.00243800924968728	0.0279330396216035
ENSRNOG00000002097	Rasl11b	18.87	20.97	20.22	22.37	19.61	20.13	12.87	11.47	14.18	20.0200	20.7033	12.8400	0.0484210928895543	0.591541404334496	0.999705305165888	0.689217864603245	1.67020824941736e-08	1.76205149029939e-06
ENSRNOG00000002125	Ccni	85.30	89.55	92.31	89.18	90.45	94.34	103.88	111.13	115.49	89.0533	91.3233	110.1667	0.0363139058934679	0.468123335402114	0.999705305165888	-0.270632346506255	2.77527803369648e-05	0.00082063495751104
ENSRNOG00000002126	Ncam2	18.00	17.38	15.86	16.56	15.04	16.25	12.96	12.99	13.27	17.0800	15.9500	13.0733	-0.0987515509682585	0.503513987223237	0.999705305165888	0.286929389181242	0.000217535592810403	0.00421154854534539
ENSRNOG00000002129	Lrrc8b	15.72	16.76	16.85	15.01	17.29	15.02	12.98	12.30	12.12	16.4433	15.7733	12.4667	-0.0600152136547042	0.597102040679693	0.999705305165888	0.339411803564782	0.00151317654738492	0.0194234180940943
ENSRNOG00000002134	Gbp6	0.80	0.99	0.27	0.21	0.42	0.21	0.98	0.59	1.36	0.6867	0.2800	0.9767	-1.29418310440446	0.0718480346930926	0.999705305165888	-1.80243943164349	0.00396953549510184	0.0405636173088682
ENSRNOG00000002215	Mylk	2.41	2.63	2.64	2.18	2.20	2.62	3.45	3.16	3.97	2.5600	2.3333	3.5267	-0.133751388888829	0.376041256260686	0.999705305165888	-0.5959128002817	3.17599213715865e-05	0.000915567365426053
ENSRNOG00000002225	Scarb2	77.81	85.93	63.30	82.54	75.27	73.36	100.34	88.76	100.29	75.6800	77.0567	96.4633	0.0260076902674413	0.706373937986526	0.999705305165888	-0.324060884984423	5.89396468479312e-06	0.000231621344829083
ENSRNOG00000002244	Pdgfra	17.67	19.47	15.90	16.00	17.08	17.22	24.18	20.92	24.08	17.6800	16.7667	23.0600	-0.0765223754196953	0.385442302947022	0.999705305165888	-0.459796613680036	1.278910662064e-09	2.04140193549271e-07
ENSRNOG00000002258	Tmem150c	31.83	36.68	35.65	40.05	39.21	34.91	26.03	27.59	25.69	34.7200	38.0567	26.4367	0.132382255603854	0.0760215615716039	0.999705305165888	0.525608920891368	2.92295328046319e-10	6.07093874721746e-08
ENSRNOG00000002265	Casr	0.16	0.31	0.15	0.24	0.29	0.17	0.69	0.48	0.80	0.2067	0.2333	0.6567	0.175086706558087	0.75853546682334	0.999705305165888	-1.49276880251141	0.00102567088423109	0.0142826373388803
ENSRNOG00000002270	Hnrnpdl	68.25	76.28	64.49	66.75	77.52	69.51	58.81	58.67	60.30	69.6733	71.2600	59.2600	0.0324858966623108	0.801765420121267	0.999705305165888	0.266033857172017	0.00118298423639486	0.0161028656085912
ENSRNOG00000002273	Naaa	4.33	4.69	5.37	4.38	3.96	4.74	6.83	5.63	6.66	4.7967	4.3600	6.3733	-0.137704051242216	0.516769904620132	0.999705305165888	-0.547719982482665	0.00298410537345491	0.032497152579273
ENSRNOG00000002305	Slc15a2	25.36	19.40	20.79	25.05	21.42	18.77	27.83	26.83	32.48	21.8500	21.7467	29.0467	-0.00683899839723034	0.984569359583241	0.999705305165888	-0.417578331203283	0.000110456387735811	0.0024633346289491
ENSRNOG00000002322	RGD1310587	4.72	4.11	2.68	3.88	2.51	2.21	8.63	4.26	7.68	3.8367	2.8667	6.8567	-0.42047926854277	0.11256423937106	0.999705305165888	-1.25813322893547	2.45752483389316e-06	0.00011450073138239
ENSRNOG00000002338	Dgke	10.74	12.95	14.21	11.77	12.48	13.00	9.03	8.24	8.23	12.6333	12.4167	8.5000	-0.0249574228215602	0.912105036653267	0.999705305165888	0.54674317849067	9.75152171281604e-07	5.35370964354254e-05
ENSRNOG00000002343	Uchl1	815.80	785.06	895.62	784.37	802.62	819.65	651.32	726.55	553.50	832.1600	802.2133	643.7900	-0.0528749981184377	0.43287576755917	0.999705305165888	0.317395777343004	0.000372235274971207	0.00640634297284483
ENSRNOG00000002345	Rasgef1b	7.29	6.60	8.69	8.07	9.34	7.65	4.93	6.17	5.72	7.5267	8.3533	5.6067	0.150340928548858	0.36532900166179	0.999705305165888	0.575208709066715	0.00120027319438571	0.016241373310844
ENSRNOG00000002358	Scpep1	7.94	11.70	11.82	11.77	7.33	13.20	20.91	15.52	18.57	10.4867	10.7667	18.3333	0.0380154941656004	0.810608752616829	0.999705305165888	-0.76789745371809	3.99109761016536e-05	0.00109558171499428
ENSRNOG00000002360	Gabrg1	26.30	29.85	24.27	24.47	27.22	20.65	36.26	39.02	29.60	26.8067	24.1133	34.9600	-0.15276073814459	0.216213884268918	0.999705305165888	-0.535874087565982	3.94683525772113e-05	0.00108689285955039
ENSRNOG00000002365	Itm2a	55.40	54.04	44.47	49.61	40.30	55.58	61.29	75.86	66.93	51.3033	48.4967	68.0267	-0.0811669755608253	0.514525271395613	0.999705305165888	-0.488214808625327	4.84477730688013e-05	0.00128096803670715
ENSRNOG00000002378	Bpnt1	33.01	35.61	30.67	27.91	30.89	31.18	38.98	35.68	39.44	33.0967	29.9933	38.0333	-0.142044057011011	0.148236498447472	0.999705305165888	-0.342622519596998	8.565325121646e-05	0.00201442891912763
ENSRNOG00000002397	Slc30a10	6.63	9.23	7.42	8.47	7.65	7.37	9.94	9.35	10.06	7.7600	7.8300	9.7833	0.0129556551039129	0.844437237554548	0.999705305165888	-0.321313789985217	0.000616020210449266	0.00963663557888829
ENSRNOG00000002408	Rbm47	0.22	1.41	0.03	0.07	0.12	0.09	3.16	0.44	1.70	0.5533	0.0933	1.7667	-2.56768450928932	0.0113581181803425	0.999705305165888	-4.24249362739296	6.63271455900007e-09	7.94037265851404e-07
ENSRNOG00000002418	Tgfb2	7.30	12.71	7.75	9.56	7.12	9.69	18.17	11.93	14.37	9.2533	8.7900	14.8233	-0.0741099967137004	0.786293001897537	0.999705305165888	-0.753934833486945	6.5316414533867e-09	7.87405363740793e-07
ENSRNOG00000002419	Plp1	1512.40	1319.19	1059.78	1345.93	1575.53	1276.10	2078.83	1586.50	2152.01	1297.1233	1399.1867	1939.1133	0.109272785775814	0.483638380309249	0.999705305165888	-0.470808679102287	1.5344067400823e-06	7.71184775285097e-05
ENSRNOG00000002461	Nid1	2.86	3.38	2.67	2.92	2.44	3.21	6.87	4.04	7.12	2.9700	2.8567	6.0100	-0.0561302274094204	0.762392838970396	0.999705305165888	-1.07303228731984	3.84298794917154e-08	3.4149107863798e-06
ENSRNOG00000002471	Polq	0.25	0.30	0.04	0.24	0.03	0.35	0.04	0.05	0.04	0.1967	0.2067	0.0433	0.0715532610250338	0.890334214626184	0.999705305165888	2.25375659224579	0.0044390305332024	0.0443093461771523
ENSRNOG00000002496	Stxbp5l	15.26	12.70	13.37	14.39	11.61	13.54	10.22	8.69	10.43	13.7767	13.1800	9.7800	-0.0638764926453356	0.62171613755523	0.999705305165888	0.430444000055818	0.000345594876296207	0.00603618041790306
ENSRNOG00000002520	Litaf	17.44	17.02	15.33	16.32	18.26	16.38	22.60	20.08	22.13	16.5967	16.9867	21.6033	0.0335092621902511	0.720610272336492	0.999705305165888	-0.346851156462175	0.000503942960286225	0.00819572895507003
ENSRNOG00000002536	C1galt1c1	16.29	19.97	16.37	17.10	15.62	16.77	23.47	20.88	22.95	17.5433	16.4967	22.4333	-0.0887483526257651	0.549946048840433	0.999705305165888	-0.443469462630671	0.000217490861940465	0.00421154854534539
ENSRNOG00000002579	Parm1	17.26	17.59	17.64	20.47	13.92	19.66	8.83	13.48	10.48	17.4967	18.0167	10.9300	0.042252020411235	0.667895731197099	0.999705305165888	0.721038716228955	0.00490136996008469	0.0474956249251827
ENSRNOG00000002592	Rps6ka6	2.40	2.53	2.18	2.93	2.81	2.37	1.70	1.58	1.80	2.3700	2.7033	1.6933	0.189852354597856	0.293575337005215	0.999705305165888	0.674873417445108	0.00252238121970991	0.0286640275850885
ENSRNOG00000002595	Dpp10	10.25	15.50	16.50	13.13	13.07	16.08	8.42	10.14	7.82	14.0833	14.0933	8.7933	0.00102403532577396	0.954605390476726	0.999705305165888	0.680530812131136	1.25800150369817e-05	0.000435475661089412
ENSRNOG00000002607	Sox9	5.29	4.66	4.34	4.03	2.79	2.68	9.28	8.56	5.09	4.7633	3.1667	7.6433	-0.589006497877504	0.00251181920536246	0.72361679717874	-1.27123693636248	2.62661418398843e-08	2.55820349817947e-06
ENSRNOG00000002625	Ptpn4	8.50	9.86	9.81	10.19	9.38	10.44	8.01	7.31	8.60	9.3900	10.0033	7.9733	0.0912837552233526	0.216444572486309	0.999705305165888	0.327225929400179	0.000113472931678318	0.00251063781260444
ENSRNOG00000002660	Magee1	30.90	34.09	36.69	36.40	33.75	39.57	26.54	30.61	23.97	33.8933	36.5733	27.0400	0.109790591843318	0.160221326932485	0.999705305165888	0.435696969844936	3.08636317205988e-05	0.000895720786584852
ENSRNOG00000002721	Ndufb4	145.44	142.34	151.01	168.19	163.45	158.14	219.79	218.07	197.95	146.2633	163.2600	211.9367	0.158603215967534	0.0430642465198478	0.999705305165888	-0.376461844174739	2.53091887530917e-06	0.000117286318525416
ENSRNOG00000002730	Rgs5	40.94	45.77	45.46	49.59	33.13	36.44	57.64	50.92	55.41	44.0567	39.7200	54.6567	-0.149494721800536	0.30362230434241	0.999705305165888	-0.460531854373011	0.00128072104996868	0.0170357640280942
ENSRNOG00000002783	Serpinc1	0.00	0.03	0.00	0.00	0.00	0.00	2.18	0.48	0.42	0.0100	0.0000	1.0267	-3.32192809488736	0.780646944351366	0.999705305165888	-10.0037521348611	3.90523334186992e-08	3.45242654258952e-06
ENSRNOG00000002823	Mapk9	77.51	80.43	78.95	81.43	78.12	74.82	60.83	68.65	63.10	78.9633	78.1233	64.1933	-0.0154293857151846	0.948469315096083	0.999705305165888	0.283330029840122	9.84929500574226e-05	0.00225487379288168
ENSRNOG00000002831	Wfikkn2	1.05	7.53	0.67	1.08	0.75	0.81	9.69	1.50	8.10	3.0833	0.8800	6.4300	-1.80891543604522	0.0791136104748332	0.999705305165888	-2.86924330869065	0.000112226723429723	0.00249313980052189
ENSRNOG00000002832	Slc16a2	12.33	20.76	11.95	10.77	10.68	11.91	26.13	15.28	19.80	15.0133	11.1200	20.4033	-0.433087538635563	0.00821074581075991	0.999705305165888	-0.875648079361898	1.13927488330081e-08	1.27532205930017e-06
ENSRNOG00000002835	Luc7l3	29.81	33.50	29.39	31.88	31.49	31.16	19.21	17.17	21.67	30.9000	31.5100	19.3500	0.0282029162258029	0.621967018453008	0.999705305165888	0.703476187985767	8.73172394216357e-15	8.36256605771987e-12
ENSRNOG00000002863	Cacna1e	31.70	33.18	30.49	29.89	28.42	29.05	21.66	18.02	20.89	31.7900	29.1200	20.1900	-0.12656266093928	0.0472936785684244	0.999705305165888	0.528369444867223	1.54090806974963e-12	6.17760795684042e-10
ENSRNOG00000002878	Afm	0.00	0.00	0.04	0.03	0.00	0.04	1.06	0.37	0.14	0.0133	0.0233	0.5233	0.807354922057606	0.826300999521685	0.999705305165888	-4.48726582683402	0.000647998274806139	0.00998337565370805
ENSRNOG00000002911	Alb	1.08	1.31	2.66	2.50	1.25	1.49	147.20	36.64	24.93	1.6833	1.7467	69.5900	0.0532834238982988	0.873161070715067	0.999705305165888	-5.31620379125705	6.73352284480285e-11	1.63491831438812e-08
ENSRNOG00000002960	Ndp	16.29	15.97	13.33	17.24	15.06	15.72	19.93	20.82	20.26	15.1967	16.0067	20.3367	0.0749179943656512	0.494928786328726	0.999705305165888	-0.345410327107214	0.00129941238448917	0.0172312077663145
ENSRNOG00000002969	Itpkb	8.23	10.93	7.06	7.70	7.09	7.27	13.31	8.57	10.92	8.7400	7.3533	10.9333	-0.249234894630373	0.0912711877387306	0.999705305165888	-0.57226302391406	7.61500857977214e-05	0.00182326573481516
ENSRNOG00000003029	Calr	211.82	207.54	211.14	214.47	193.22	194.87	260.98	238.51	270.13	210.1667	200.8533	256.5400	-0.0653914654887209	0.307683723315274	0.999705305165888	-0.353041385630891	3.45131203933125e-08	3.1156620095305e-06
ENSRNOG00000003031	Atp2b4	17.19	15.80	18.82	15.13	17.25	22.95	12.18	14.14	13.52	17.2700	18.4433	13.2800	0.0948313401927412	0.557830003733783	0.999705305165888	0.473844276374741	0.000121607061085523	0.00265200873720542
ENSRNOG00000003038	Sft2d2	2.19	4.98	1.84	2.42	1.20	1.83	6.26	2.60	4.50	3.0033	1.8167	4.4533	-0.725270876149246	0.558549824063028	0.999705305165888	-1.29359187280976	5.67327128154836e-07	3.37246633181421e-05
ENSRNOG00000003073	Gpr161	12.33	12.92	11.73	12.49	10.65	9.71	7.61	6.90	9.14	12.3267	10.9500	7.8833	-0.170851854194508	0.223199481355154	0.999705305165888	0.474053186982935	0.00273767417883688	0.0303503312983724
ENSRNOG00000003088	Arhgap31	4.33	4.18	4.27	4.03	4.09	4.23	6.08	5.22	6.18	4.2600	4.1167	5.8267	-0.0493767944749533	0.747637973752392	0.999705305165888	-0.501194143028558	8.84547076743515e-05	0.00205785520323636
ENSRNOG00000003098	Prom1	7.55	7.12	7.62	8.41	8.05	7.09	10.33	9.76	9.49	7.4300	7.8500	9.8600	0.0793304432403932	0.400741456246594	0.999705305165888	-0.328894992598922	0.00331033898424194	0.0352102349021277
ENSRNOG00000003099	Ubqln2	56.44	59.33	59.57	56.15	60.20	56.92	48.20	50.05	44.83	58.4467	57.7567	47.6933	-0.017133265446006	0.8581356096018	0.999705305165888	0.27619986418654	0.000115002700226213	0.00252977184126453
ENSRNOG00000003119	Gc	0.00	0.08	0.04	0.03	0.08	0.00	17.13	3.19	1.75	0.0400	0.0367	7.3567	-0.125530882083858	0.93933458539454	0.999705305165888	-7.64843929564232	1.18735384246237e-07	9.09724128453727e-06
ENSRNOG00000003120	Prelp	18.78	32.76	19.25	18.04	17.03	16.76	42.70	21.83	42.42	23.5967	17.2767	35.6500	-0.449758181707732	0.0208479175499218	0.999705305165888	-1.0450771836677	0.000367696188132041	0.00635141742205236
ENSRNOG00000003134	Slc4a4	21.30	20.61	16.05	19.97	20.91	17.02	31.90	26.41	27.68	19.3200	19.3000	28.6633	-0.00149424668033042	0.885688181068337	0.999705305165888	-0.570605546608942	8.58199815422999e-10	1.45044182530168e-07
ENSRNOG00000003144	Gprc5c	0.45	1.88	1.17	0.89	0.84	0.76	2.73	1.00	1.85	1.1667	0.8300	1.8600	-0.491209179764252	0.478338181269161	0.999705305165888	-1.16411937976111	0.00433447607763747	0.0434177995946498
ENSRNOG00000003160	LOC108348096	5.52	13.39	17.04	15.83	20.74	29.51	13.10	8.07	7.57	11.9833	22.0267	9.5800	0.878221916092791	0.0848264093768774	0.999705305165888	1.20115362496211	0.00106267855288001	0.0146673463355472
ENSRNOG00000003170	Nlrp3	0.54	0.80	0.51	0.51	0.58	0.65	0.96	1.23	1.07	0.6167	0.5800	1.0867	-0.0884379646675848	0.837652280659986	0.999705305165888	-0.905784658382354	0.00483756649851168	0.0470094751227975
ENSRNOG00000003172	Serpinf1	3.19	4.17	3.95	4.96	4.33	4.68	9.72	5.23	8.92	3.7700	4.6567	7.9567	0.304733091419644	0.179100693858666	0.999705305165888	-0.772866545672313	0.00132669183902754	0.0174987303848476
ENSRNOG00000003183	Fmod	1.92	11.55	1.83	2.15	1.71	2.31	20.85	3.49	17.23	5.1000	2.0567	13.8567	-1.31018925843059	0.13170483343931	0.999705305165888	-2.75220035347496	8.97351903107255e-05	0.00208202549901292
ENSRNOG00000003201	Rps4x	218.68	208.89	198.99	230.53	199.35	227.79	287.85	268.99	266.35	208.8533	219.2233	274.3967	0.069911192344668	0.311121101869866	0.999705305165888	-0.323861594276562	9.47778519475529e-05	0.00217850051963182
ENSRNOG00000003233	Serpinf2	0.00	0.03	0.00	0.02	0.09	0.00	0.80	0.22	0.14	0.0100	0.0367	0.3867	1.87446911791614	0.513559737701394	0.999705305165888	-3.39854937649027	0.00359085961985272	0.037542977212127
ENSRNOG00000003241	Gabrg2	62.93	68.65	58.46	60.99	65.68	58.46	47.59	48.56	50.30	63.3467	61.7100	48.8167	-0.0377644114435984	0.749739069543575	0.999705305165888	0.338130507200516	2.12270844628435e-06	0.000101931395279933
ENSRNOG00000003242	Gulp1	2.02	3.12	2.00	2.14	2.33	2.27	4.47	2.97	4.09	2.3800	2.2467	3.8433	-0.0831754828472389	0.744894261532618	0.999705305165888	-0.77457201646991	0.000354641164869198	0.00616296274312511
ENSRNOG00000003243	Wdr81	4.39	4.61	3.93	4.48	4.85	4.40	3.85	3.27	3.56	4.3100	4.5767	3.5600	0.0866093503368474	0.425147208809179	0.999705305165888	0.362419978459548	0.00214608720500915	0.0255147567773468
ENSRNOG00000003251	B3galt2	15.05	17.26	17.56	16.27	15.78	16.05	10.90	13.89	11.34	16.6233	16.0333	12.0433	-0.05213530900771	0.598558124587544	0.999705305165888	0.412839639224962	0.000192920799206738	0.00381394685495981
ENSRNOG00000003269	Atp6v0e1	15.03	19.59	10.73	14.55	15.65	13.85	25.05	17.49	21.80	15.1167	14.6833	21.4467	-0.0419605316081151	0.875130099669427	0.999705305165888	-0.546573916844968	0.000723600336817295	0.0109230702332691
ENSRNOG00000003284	Epn3	1.39	2.86	1.58	1.01	1.36	1.35	3.51	1.47	3.35	1.9433	1.2400	2.7767	-0.648193262092463	0.0351403353584204	0.999705305165888	-1.16301387425752	0.000235261887394142	0.0044658874888258
ENSRNOG00000003289	Lap3	28.26	28.02	26.29	29.56	26.51	27.30	37.43	32.41	36.28	27.5233	27.7900	35.3733	0.0139106300416554	0.809288683309891	0.999705305165888	-0.348096340306976	7.4576454844508e-05	0.00179305928181935
ENSRNOG00000003310	Tmem63a	4.84	3.95	3.77	4.51	5.05	4.85	7.83	5.72	6.16	4.1867	4.8033	6.5700	0.198233871283118	0.200944063202471	0.999705305165888	-0.451857440868739	0.00383609711318209	0.0394808824681469
ENSRNOG00000003350	Mospd2	6.45	12.46	4.66	5.83	6.32	5.24	11.59	7.11	13.27	7.8567	5.7967	10.6567	-0.43869382594358	0.0902831523386905	0.999705305165888	-0.878460811473937	4.86102006961728e-05	0.00128329441010922
ENSRNOG00000003357	Col3a1	1.05	3.50	1.47	1.62	1.65	2.45	7.20	3.08	13.76	2.0067	1.9067	8.0133	-0.0737483399813126	0.920949895574712	0.999705305165888	-2.07134984393279	0.000754781176607658	0.0112363322137646
ENSRNOG00000003365	Cadm3	229.26	214.04	242.81	221.92	218.90	228.34	169.74	186.80	161.61	228.7033	223.0533	172.7167	-0.0360886850064964	0.674607790321669	0.999705305165888	0.368981402515755	2.00903745554121e-07	1.44021711867481e-05
ENSRNOG00000003430	F9	0.00	0.00	0.03	0.04	0.00	0.00	0.85	0.10	0.02	0.0100	0.0133	0.3233	0.41503749927884	0.87396731808452	0.999705305165888	-4.59991284218713	0.0052330217929101	0.0498328407838357
ENSRNOG00000003434	Ro60	7.10	6.51	6.31	7.07	5.95	7.43	5.89	4.09	4.97	6.6400	6.8167	4.9833	0.037883195761031	0.743119227935128	0.999705305165888	0.451955358743645	0.00401447579151062	0.0409258120460388
ENSRNOG00000003463	Srebf1	14.86	16.43	13.13	14.66	14.13	14.28	19.33	15.50	17.15	14.8067	14.3567	17.3267	-0.0445260693051222	0.661728191705821	0.999705305165888	-0.271273310230342	0.00330495937255959	0.0352102349021277
ENSRNOG00000003469	MAST1	20.58	22.99	23.70	22.21	22.67	24.50	16.15	19.37	15.62	22.4233	23.1267	17.0467	0.044556582455032	0.51273045768949	0.999705305165888	0.440067680044733	1.55203776512344e-05	0.000521551248205905
ENSRNOG00000003470	Fundc1	16.86	17.25	16.82	16.90	16.01	19.88	12.15	14.33	13.35	16.9767	17.5967	13.2767	0.0517489487730947	0.621074060271432	0.999705305165888	0.406409186306442	0.00219574601860115	0.026017344375607
ENSRNOG00000003472	Atp11c	2.42	8.78	2.48	2.19	2.33	2.32	11.95	3.13	9.58	4.5600	2.2800	8.2200	-1	0.107155479124456	0.999705305165888	-1.85010456951694	0.00056353576420917	0.00896501190054027
ENSRNOG00000003479	Rnf150	14.90	14.60	11.09	12.36	11.75	12.67	9.38	8.85	9.84	13.5300	12.2600	9.3567	-0.142202860285756	0.275735908584844	0.999705305165888	0.389892415899413	0.000462703345329662	0.00764769220530973
ENSRNOG00000003512	Gabra1	73.24	86.05	80.38	83.34	89.33	84.33	51.41	58.80	56.27	79.8900	85.6667	55.4933	0.100719024315677	0.0725925724048505	0.999705305165888	0.62641948923327	1.2420827608906e-18	3.56871078583216e-15
ENSRNOG00000003515	Ephx1	19.64	27.49	17.58	17.60	15.26	17.98	31.33	21.48	31.05	21.5700	16.9467	27.9533	-0.348024646876648	0.0205188240617207	0.999705305165888	-0.722018799841426	5.33331875091063e-07	3.26032205485632e-05
ENSRNOG00000003538	Adamts4	4.60	4.61	4.44	4.89	5.99	3.92	8.00	5.78	8.19	4.5500	4.9333	7.3233	0.116696224709096	0.408696570023385	0.999705305165888	-0.569937693906965	0.000512499077780891	0.00831918229930771
ENSRNOG00000003553	Efemp1	4.82	5.79	4.17	4.63	3.92	4.77	7.26	5.24	8.03	4.9267	4.4400	6.8433	-0.15005218707489	0.479649817399208	0.999705305165888	-0.624139545037339	0.00198168822641953	0.0239399602909925
ENSRNOG00000003566	Apoh	0.00	0.12	0.00	0.24	0.06	0.12	5.96	1.08	1.16	0.0400	0.1400	2.7333	1.8073549220576	0.36252862097985	0.999705305165888	-4.28716267672668	2.38788953518904e-07	1.67336697955788e-05
ENSRNOG00000003585	Sytl5	4.21	4.11	4.00	5.05	4.33	2.96	2.62	2.50	2.69	4.1067	4.1133	2.6033	0.00234013845451399	0.946096545103882	0.999705305165888	0.659947941007439	0.0025823326788439	0.0291371364311481
ENSRNOG00000003622	Cybb	0.72	0.56	0.37	0.33	0.41	0.42	1.15	0.50	1.07	0.5500	0.3867	0.9067	-0.508341219118243	0.232111769876243	0.999705305165888	-1.22948184612277	0.0024058945687599	0.0277055554247507
ENSRNOG00000003680	Gabrb2	18.57	20.74	19.95	19.82	18.15	20.20	11.90	12.71	12.32	19.7533	19.3900	12.3100	-0.0267833221333312	0.8489526693808	0.999705305165888	0.655482041622335	3.59674892181647e-09	5.08232415272083e-07
ENSRNOG00000003742	Cdkl5	19.43	20.90	19.57	17.59	18.34	18.97	13.33	11.67	13.59	19.9667	18.3000	12.8633	-0.125749853783589	0.199105650137366	0.999705305165888	0.50857910535131	3.5639217037625e-07	2.29247933772992e-05
ENSRNOG00000003763	Prdx4	13.69	18.39	11.14	15.20	15.30	14.39	26.19	16.83	24.16	14.4067	14.9633	22.3933	0.0546950240560309	0.732974357302125	0.999705305165888	-0.581637699318955	0.00104255463436178	0.0144706919015804
ENSRNOG00000003772	Csrp2	12.24	13.84	13.90	13.76	11.92	12.35	24.18	19.44	18.19	13.3267	12.6767	20.6033	-0.0721405331140363	0.720380686230502	0.999705305165888	-0.700702326075473	6.65197036198482e-05	0.00164053386366604
ENSRNOG00000003786	Tspan6	14.39	14.79	13.10	14.12	12.90	13.17	20.92	18.83	21.25	14.0933	13.3967	20.3333	-0.0731387993239308	0.618223280052612	0.999705305165888	-0.60197266527886	3.47770411472468e-07	2.26176561139717e-05
ENSRNOG00000003795	Angel2	14.43	14.99	16.01	13.34	14.33	11.75	15.62	16.49	16.98	15.1433	13.1400	16.3633	-0.204717529013254	0.0516051869226634	0.999705305165888	-0.31650139032256	0.00156167479176893	0.0198245299965424
ENSRNOG00000003815	Slc25a11	80.91	79.63	83.04	81.91	84.53	81.47	63.88	72.44	66.18	81.1933	82.6367	67.5000	0.0254207863915229	0.661943426480686	0.999705305165888	0.291894558907137	0.000515100591936277	0.00835354572379066
ENSRNOG00000003869	Sod3	12.94	24.40	12.31	12.01	13.60	11.79	26.87	14.39	24.20	16.5500	12.4667	21.8200	-0.408755447640733	0.0456414567994069	0.999705305165888	-0.807575332269761	1.61282961888715e-05	0.000537786649903203
ENSRNOG00000003872	NEWGENE_620180	3.42	3.31	3.68	3.14	2.97	3.24	4.76	4.95	3.80	3.4700	3.1167	4.5033	-0.154931798524417	0.407491733969398	0.999705305165888	-0.530989404550683	0.00286491154346036	0.0314574586609638
ENSRNOG00000003887	Lgi2	6.95	7.74	9.37	8.36	8.33	10.61	5.82	7.63	6.52	8.0200	9.1000	6.6567	0.182264308631138	0.134739135737023	0.999705305165888	0.451066618363241	0.0010741412257754	0.0148018549889226
ENSRNOG00000003897	Col1a1	1.28	2.43	1.53	1.96	1.32	1.96	6.21	2.59	8.85	1.7467	1.7467	5.8833	0	0.960888489278493	0.999705305165888	-1.75202946662109	0.000702334219459847	0.010667435779091
ENSRNOG00000003948	Llgl1	19.85	18.40	17.59	18.99	18.97	16.59	24.01	21.41	22.36	18.6133	18.1833	22.5933	-0.0337197449986827	0.768679736426921	0.999705305165888	-0.313280440273025	0.000342934000976624	0.0059957801651481
ENSRNOG00000003952	AABR07020879.1	0.46	1.21	0.27	0.40	0.49	0.42	2.13	0.39	1.52	0.6467	0.4367	1.3467	-0.566489840649677	0.255575588243889	0.999705305165888	-1.62478848121435	0.000701930174690556	0.010667435779091
ENSRNOG00000003960	Cltrn	0.00	10.95	0.00	0.22	0.21	0.16	14.23	1.67	12.51	3.6500	0.1967	9.4700	-4.21407210512669	1	1	-5.5895400668277	6.10767564099531e-09	7.4926570484319e-07
ENSRNOG00000004057	Ccdc88a	11.83	11.54	10.97	11.63	11.07	12.09	9.34	8.25	9.87	11.4467	11.5967	9.1533	0.018782639617756	0.787581135543016	0.999705305165888	0.341341053472794	0.000648030474882493	0.00998337565370805
ENSRNOG00000004061	Pnn	16.83	16.36	15.03	17.07	17.08	19.35	12.59	11.13	15.15	16.0733	17.8333	12.9567	0.149907240573346	0.122596840691157	0.999705305165888	0.460881783836668	0.000217918748329258	0.00421154854534539
ENSRNOG00000004062	C4bpa	0.03	0.00	0.03	0.02	0.06	0.06	1.58	0.43	0.26	0.0200	0.0467	0.7567	1.22239242133645	0.563896530717032	0.999705305165888	-4.01919356523331	2.80534087054549e-05	0.000823871742203299
ENSRNOG00000004077	Kcnc2	17.18	19.27	24.21	18.79	20.85	20.51	16.96	16.59	13.69	20.2200	20.0500	15.7467	-0.0121807605607318	0.98750039093586	0.999705305165888	0.348555772666279	0.00280170546279781	0.0309606413289561
ENSRNOG00000004089	Enpp2	33.60	196.76	23.58	31.31	31.79	24.55	349.39	70.51	253.59	84.6467	29.2167	224.4967	-1.53466166653823	0.0957234891584469	0.999705305165888	-2.94183052856932	2.48756315806587e-06	0.000115587874075196
ENSRNOG00000004118	Frmpd4	19.70	20.57	18.72	19.46	19.15	16.96	13.57	13.56	13.79	19.6633	18.5233	13.6400	-0.0861641688781115	0.315877901191818	0.999705305165888	0.441500095205158	8.84361251980735e-08	6.90003623260936e-06
ENSRNOG00000004125	C4bpb	0.07	0.14	0.34	0.05	0.19	0.00	1.67	0.78	0.41	0.1833	0.0800	0.9533	-1.1963972128035	0.4698315135986	0.999705305165888	-3.57490883605723	0.00096799877648661	0.013666937680469
ENSRNOG00000004152	Lrp12	21.67	20.76	22.22	23.84	26.95	21.55	20.00	18.97	20.79	21.5500	24.1133	19.9200	0.162143227958156	0.0616430363757846	0.999705305165888	0.275613449866535	0.00307089851572513	0.0333370399953309
ENSRNOG00000004160	Prps2	7.74	11.24	10.05	8.48	7.67	8.03	16.15	12.40	13.88	9.6767	8.0600	14.1433	-0.263730327377538	0.0559315839788798	0.999705305165888	-0.811270434041609	4.74898251695784e-12	1.605249208036e-09
ENSRNOG00000004207	Eml5	4.61	5.11	4.39	4.49	4.45	4.80	3.27	3.08	2.89	4.7033	4.5800	3.0800	-0.0383359837791628	0.780969212511442	0.999705305165888	0.572417247402042	3.0599808412928e-06	0.000138091648489651
ENSRNOG00000004232	G2e3	2.20	2.82	1.63	2.18	2.30	2.10	1.66	1.42	1.30	2.2167	2.1933	1.4600	-0.0152667566533149	0.97082421265129	0.999705305165888	0.587156714134066	0.002576381767339	0.0291240952702669
ENSRNOG00000004269	Myt1l	33.68	36.91	35.64	34.43	34.21	33.39	25.04	27.00	29.86	35.4100	34.0100	27.3000	-0.0581978376830742	0.432110573225017	0.999705305165888	0.317058054900627	0.000135844895543333	0.0028804798945529
ENSRNOG00000004279	Adgra3	4.38	5.48	4.67	4.70	4.11	4.10	5.81	4.93	6.29	4.8433	4.3033	5.6767	-0.170545702325651	0.43540496701098	0.999705305165888	-0.399589434371354	0.00473021683776045	0.0461532817984062
ENSRNOG00000004280	Tcn2	13.15	17.85	11.00	12.92	12.82	11.03	22.84	16.08	19.50	14.0000	12.2567	19.4733	-0.191860151350185	0.253431678469716	0.999705305165888	-0.667933181625876	2.17186791447395e-06	0.000103427709882918
ENSRNOG00000004281	Cobl	5.90	6.39	9.86	8.32	6.11	7.67	5.16	6.38	4.81	7.3833	7.3667	5.4500	-0.00326032916358557	0.997320970178741	0.9998128824388	0.43475573389335	0.00315568127286726	0.0340643640970311
ENSRNOG00000004303	Timp3	11.89	18.36	12.30	11.94	12.49	13.09	25.46	14.95	26.21	14.1833	12.5067	22.2067	-0.181499304057941	0.279371445698099	0.999705305165888	-0.828295526158973	3.83723889608548e-06	0.000164144320917165
ENSRNOG00000004346	Notch3	4.11	3.93	4.02	2.93	2.96	2.87	4.43	4.34	4.61	4.0200	2.9200	4.4600	-0.461227132298911	0.000168228266591245	0.109975994125054	-0.611075341040287	7.18134791983248e-08	5.73144707361075e-06
ENSRNOG00000004353	Ppfia2	27.72	29.47	26.78	29.59	28.82	27.27	23.32	21.72	24.14	27.9900	28.5600	23.0600	0.0290844924561849	0.616078100477663	0.999705305165888	0.308603466377328	6.12292679280445e-05	0.001552251985017
ENSRNOG00000004405	Pigr	0.00	0.03	0.07	0.05	0.00	0.00	1.84	0.41	0.23	0.0333	0.0167	0.8267	-0.999999999999996	0.594827651020428	0.999705305165888	-5.63226821549951	2.04130174954287e-06	9.82960917887418e-05
ENSRNOG00000004414	F11r	3.36	5.40	4.18	3.91	3.08	3.38	6.51	5.52	6.45	4.3133	3.4567	6.1600	-0.319421723179279	0.156708012326853	0.999705305165888	-0.83354886260283	4.5995099387088e-06	0.000190146167466189
ENSRNOG00000004415	Togaram1	14.55	15.68	15.34	14.56	15.75	15.22	12.75	11.96	13.07	15.1900	15.1767	12.5933	-0.00126691120403732	0.995820553690435	0.999705305165888	0.269194757630836	0.0013218376035081	0.0174480539409464
ENSRNOG00000004496	Rock2	45.49	46.84	46.86	46.46	43.17	47.63	36.73	38.01	38.14	46.3967	45.7533	37.6267	-0.0201443057844399	0.80913543336604	0.999705305165888	0.282121366746318	7.62022759213184e-06	0.000288714513100573
ENSRNOG00000004521	Prpf39	8.03	10.22	9.05	8.10	10.19	8.76	6.58	5.94	7.30	9.1000	9.0167	6.6067	-0.0132723570930367	0.963546776712343	0.999705305165888	0.448671631527689	0.00358410025101564	0.0375144530827314
ENSRNOG00000004540	Clec3b	1.18	1.73	1.65	2.12	0.59	1.31	4.33	2.39	4.99	1.5200	1.3400	3.9033	-0.181838322985813	0.779386150443842	0.999705305165888	-1.54247366932229	0.00212851644015951	0.0253408114032527
ENSRNOG00000004555	Sec14l4	0.21	0.69	0.11	0.20	0.09	0.25	0.72	0.40	0.51	0.3367	0.1800	0.5433	-0.903323980588328	0.197199625671263	0.999705305165888	-1.59384065206761	0.00519738817172708	0.0495837159338147
ENSRNOG00000004560	Cacna1b	16.52	17.25	17.02	17.40	17.41	17.68	14.69	14.37	14.10	16.9300	17.4967	14.3867	0.0474981235939824	0.372843878656604	0.999705305165888	0.28234773272276	2.92731161017009e-05	0.000856772917618373
ENSRNOG00000004604	Slc38a10	21.50	22.09	19.84	23.42	22.89	21.16	18.44	16.77	20.17	21.1433	22.4900	18.4600	0.0890808196661052	0.229740307407203	0.999705305165888	0.284881108132042	0.00154937881014041	0.0197265445406281
ENSRNOG00000004610	Lum	3.45	5.67	3.93	3.17	3.05	4.16	6.73	5.25	7.16	4.3500	3.4600	6.3800	-0.330243363099366	0.184183427499057	0.999705305165888	-0.882784386128145	2.76323861597597e-05	0.000819464533828944
ENSRNOG00000004613	Gpm6b	250.13	258.24	231.10	256.62	255.00	252.24	319.68	332.29	327.26	246.4900	254.6200	326.4100	0.0468166268796761	0.265353835790634	0.999705305165888	-0.358339511734568	1.6488666712995e-13	8.8827539207913e-11
ENSRNOG00000004624	Rnd3	8.33	7.89	6.26	4.95	4.11	7.33	9.48	8.49	9.47	7.4933	5.4633	9.1467	-0.455826181121467	0.0216020998409642	0.999705305165888	-0.743464627073355	8.29004236016564e-05	0.00195769918146432
ENSRNOG00000004642	Lmx1a	0.07	1.48	0.02	0.09	0.09	0.09	2.43	0.21	1.56	0.5233	0.0900	1.4000	-2.53973324672816	0.0120510843786877	0.999705305165888	-3.95935801550265	4.29895180671226e-08	3.76191016222907e-06
ENSRNOG00000004660	Fzd6	1.19	1.16	1.26	1.19	0.63	0.84	2.89	1.82	2.66	1.2033	0.8867	2.4567	-0.440572591385977	0.15791841094706	0.999705305165888	-1.47023837359388	2.12155022023215e-07	1.49891001010582e-05
ENSRNOG00000004676	Pak3	21.87	23.44	22.39	23.95	20.47	19.63	16.65	15.03	15.70	22.5667	21.3500	15.7933	-0.079957263233352	0.450447529418598	0.999705305165888	0.434920371988781	0.000133696165495258	0.00284893473049784
ENSRNOG00000004687	Thbd	1.35	1.48	1.28	1.72	1.39	1.37	2.40	2.00	2.98	1.3700	1.4933	2.4600	0.124360338375918	0.596949827070532	0.999705305165888	-0.720122084002795	0.00261929814631763	0.0294067116446307
ENSRNOG00000004688	Rbfox2	28.24	30.82	28.88	28.57	30.45	28.59	24.26	23.34	22.33	29.3133	29.2033	23.3100	-0.0054239809088662	0.98564052770865	0.999705305165888	0.325184046453757	0.000664777430653779	0.0102139912005708
ENSRNOG00000004719	Pp2d1	8.36	8.36	8.04	9.43	9.47	9.51	6.40	6.34	7.51	8.2533	9.4700	6.7500	0.198387516975277	0.0559214093220256	0.999705305165888	0.488476923530192	3.70487912729099e-05	0.00103682485836639
ENSRNOG00000004731	Ano3	34.35	33.56	31.78	30.57	35.95	30.34	24.62	21.79	27.20	33.2300	32.2867	24.5367	-0.0415477908115619	0.634401463194824	0.999705305165888	0.39599923162456	1.72971846524103e-05	0.000569057569127675
ENSRNOG00000004752	Nalcn	28.10	27.63	27.04	25.90	25.75	26.88	21.18	20.28	20.54	27.5900	26.1767	20.6667	-0.0758640603111738	0.281123882011511	0.999705305165888	0.340975681601653	2.71953710412645e-07	1.85290475717484e-05
ENSRNOG00000004753	Napb	128.34	140.05	135.04	119.23	123.68	127.38	102.92	108.32	89.72	134.4767	123.4300	100.3200	-0.123662781308362	0.0673569787882541	0.999705305165888	0.299083834841189	0.000566290449782708	0.00898920908269255
ENSRNOG00000004783	Fam171b	65.82	70.36	66.33	63.85	71.13	59.78	52.08	49.35	52.39	67.5033	64.9200	51.2733	-0.0562957447180754	0.487168782304423	0.999705305165888	0.340454307979666	9.05073947397211e-06	0.000330562919050435
ENSRNOG00000004810	Plcb1	52.25	58.96	60.29	51.75	59.63	49.74	39.53	42.95	43.13	57.1667	53.7067	41.8700	-0.0900729879407523	0.297643790192711	0.999705305165888	0.359184264545327	2.39399003549461e-05	0.000731737486203751
ENSRNOG00000004834	Llgl2	0.19	0.83	0.11	0.16	0.12	0.12	1.05	0.39	0.74	0.3767	0.1333	0.7267	-1.49825086752783	0.0606202622755097	0.999705305165888	-2.44625622988957	2.04951899371057e-05	0.000647099962135102
ENSRNOG00000004839	B4galnt1	31.83	29.21	30.44	27.97	34.37	30.50	22.91	26.23	23.46	30.4933	30.9467	24.2000	0.021290156932813	0.780201490722831	0.999705305165888	0.354776974461371	0.000708256718711258	0.01072072803552
ENSRNOG00000004841	Akap6	28.51	30.64	30.30	29.50	28.05	29.82	23.04	24.35	22.01	29.8167	29.1233	23.1333	-0.0339434918074985	0.632233340598352	0.999705305165888	0.332202327666152	1.05494731711671e-06	5.71894238986636e-05
ENSRNOG00000004936	Sdc2	19.35	20.69	18.39	22.11	22.09	21.79	28.81	26.90	29.95	19.4767	21.9967	28.5533	0.175538128468896	0.0311811186343304	0.999705305165888	-0.376374259477104	1.4060658670494e-06	7.17135191777061e-05
ENSRNOG00000004956	Jade2	15.12	15.52	14.38	17.12	13.37	15.98	10.24	10.17	11.99	15.0067	15.4900	10.8000	0.0457335880565659	0.686120554318935	0.999705305165888	0.520305831738737	5.14289293639376e-05	0.00134127581437961
ENSRNOG00000005003	Ptprn2	64.02	64.64	76.73	67.78	61.38	71.71	46.67	49.70	49.23	68.4633	66.9567	48.5333	-0.0321038284439433	0.74088617716514	0.999705305165888	0.464251757648234	2.52305221787655e-10	5.39419876638414e-08
ENSRNOG00000005007	Scn3a	9.93	10.34	10.91	8.60	9.15	8.96	7.18	7.24	7.59	10.3933	8.9033	7.3367	-0.223240952062671	0.0116051383591274	0.999705305165888	0.279220830743552	0.00155984013625259	0.0198244253442959
ENSRNOG00000005018	Scn2a	49.18	56.25	53.35	49.44	50.01	51.19	39.00	43.74	41.89	52.9267	50.2133	41.5433	-0.0759242963457749	0.23921329431574	0.999705305165888	0.273453520156416	0.000297571126394144	0.00533246221196326
ENSRNOG00000005021	Orc4	13.05	15.07	13.48	16.65	14.46	11.64	10.06	8.89	9.61	13.8667	14.2500	9.5200	0.0393408916321647	0.738267638310241	0.999705305165888	0.581928440631523	0.000239905214972662	0.00452486433360363
ENSRNOG00000005067	Zfp36l2	8.92	10.60	9.17	9.03	6.86	7.73	12.40	13.86	12.85	9.5633	7.8733	13.0367	-0.280539003371507	0.0354186938032264	0.999705305165888	-0.727528571335793	5.070131191816e-09	6.6288246822427e-07
ENSRNOG00000005108	Wfs1	115.11	120.53	113.39	100.40	101.73	102.90	76.76	65.29	94.42	116.3433	101.6767	78.8233	-0.19439990487815	0.000147356949351301	0.100185042724963	0.367293973884203	0.000279974438834605	0.0050592026740773
ENSRNOG00000005158	Slc24a5	13.26	14.66	13.38	14.08	16.89	14.56	8.81	10.82	10.16	13.7667	15.1767	9.9300	0.140675677712391	0.263662955363558	0.999705305165888	0.611989335769672	4.25740750782736e-05	0.00116128873461133
ENSRNOG00000005185	Nxph3	10.31	9.79	21.57	15.72	14.05	20.39	6.72	14.26	9.80	13.8900	16.7200	10.2600	0.26752824809949	0.509996778761446	0.999705305165888	0.704544116473829	0.00234073159771855	0.0271546917988358
ENSRNOG00000005191	Trim44	31.79	32.81	27.62	32.34	31.36	33.02	24.37	23.51	23.60	30.7400	32.2400	23.8267	0.0687345788371963	0.458008888280309	0.999705305165888	0.436274610207631	9.04977312878881e-06	0.000330562919050435
ENSRNOG00000005195	Cst3	1620.52	1440.77	1393.11	1563.42	1517.62	1636.24	2237.38	1933.23	2036.66	1484.8000	1572.4267	2069.0900	0.0827241200616829	0.172092082474957	0.999705305165888	-0.396003664381574	2.89855528617592e-11	7.57093857248283e-09
ENSRNOG00000005203	Sec61g	47.26	52.25	48.86	54.87	53.53	45.82	74.22	71.80	63.89	49.4567	51.4067	69.9700	0.0557904605640504	0.629668905801069	0.999705305165888	-0.44478102438799	0.000498022659594455	0.00813783187559129
ENSRNOG00000005264	Sav1	11.00	11.45	10.36	11.73	9.95	10.11	15.48	13.09	15.80	10.9367	10.5967	14.7900	-0.0455625773804436	0.773491150407853	0.999705305165888	-0.481011536682243	0.00014456092665487	0.00302805080753744
ENSRNOG00000005278	Trhde	6.06	7.74	6.58	6.63	7.07	7.15	5.36	5.58	5.89	6.7933	6.9500	5.6100	0.0328933321662127	0.701733756719781	0.999705305165888	0.309012207002077	0.0022824335540048	0.0266758454491449
ENSRNOG00000005291	Slc38a1	27.85	28.93	28.29	29.75	27.55	26.73	21.22	19.83	20.51	28.3567	28.0100	20.5200	-0.0177459699651818	0.898869327046175	0.999705305165888	0.448911252467452	9.70105708958418e-07	5.34301990949974e-05
ENSRNOG00000005309	Scn8a	52.58	53.28	49.56	50.00	50.32	47.09	37.50	36.53	37.77	51.8067	49.1367	37.2667	-0.0763377695328204	0.244129729089469	0.999705305165888	0.398914209121961	1.65468470400697e-12	6.4482153589817e-10
ENSRNOG00000005334	Acvr2a	13.18	14.27	13.97	15.43	14.65	15.36	11.51	12.41	13.42	13.8067	15.1467	12.4467	0.13363528128417	0.0867268390608135	0.999705305165888	0.28324090727848	0.00244219535393552	0.0279555150773536
ENSRNOG00000005335	Galnt13	2.74	3.37	3.45	4.05	3.77	4.50	2.97	2.44	2.66	3.1867	4.1067	2.6900	0.365919732714152	0.0826964942809264	0.999705305165888	0.610361677417122	0.00433796966775048	0.0434275604543266
ENSRNOG00000005342	Rassf5	5.14	6.64	8.73	7.00	7.46	9.77	4.97	5.12	6.04	6.8367	8.0767	5.3767	0.240466912971494	0.116072636781085	0.999705305165888	0.587047966295703	2.45259354616473e-05	0.000744370777153764
ENSRNOG00000005348	Pamr1	14.60	16.33	15.05	15.14	15.21	14.98	21.87	21.52	22.71	15.3267	15.1100	22.0333	-0.020540304832198	0.887288190262409	0.999705305165888	-0.544184110509067	2.97097671858854e-10	6.07836287857824e-08
ENSRNOG00000005387	Rbm3	34.21	53.69	46.53	41.55	53.96	51.59	33.09	30.88	30.76	44.8100	49.0333	31.5767	0.12994211426853	0.316096899111552	0.999705305165888	0.634903956998621	5.92676649144863e-09	7.43559385899772e-07
ENSRNOG00000005388	Rassf3	2.25	2.92	2.15	2.58	1.91	2.07	4.47	2.55	3.71	2.4400	2.1867	3.5767	-0.158147833665956	0.51749489039248	0.999705305165888	-0.709882356138437	0.00304483489119853	0.033074926710379
ENSRNOG00000005391	Prex2	28.75	30.68	25.42	28.95	26.67	25.28	38.55	38.25	40.17	28.2833	26.9667	38.9900	-0.0687749571126822	0.40829084331507	0.999705305165888	-0.53192695280145	1.65984992213257e-14	1.50600804250755e-11
ENSRNOG00000005404	Rasgrp1	163.49	163.77	160.88	150.77	157.92	140.72	112.73	119.10	126.11	162.7133	149.8033	119.3133	-0.11926274949787	0.0375206108804641	0.999705305165888	0.328314452093667	8.25103852338428e-07	4.69437799025154e-05
ENSRNOG00000005479	Slc1a2	204.83	223.22	144.94	187.71	172.22	159.14	264.93	250.79	242.54	190.9967	173.0233	252.7533	-0.142580852230227	0.454575518680581	0.999705305165888	-0.546763510756485	1.10561549416031e-13	6.52627937306955e-11
ENSRNOG00000005483	Rpap1	4.07	4.37	4.29	4.43	4.47	4.29	3.58	3.07	3.47	4.2433	4.3967	3.3733	0.051212145350189	0.652463081381513	0.999705305165888	0.382235274557237	0.00519561713772941	0.0495837159338147
ENSRNOG00000005486	Phf20l1	7.40	6.58	7.10	6.45	5.85	7.76	4.80	3.33	4.46	7.0267	6.6867	4.1967	-0.0715532610250339	0.730589089879401	0.999705305165888	0.672043322893164	0.000371760392897941	0.00640634297284483
ENSRNOG00000005492	Hpcal1	17.51	19.75	28.41	23.30	22.55	34.57	17.77	17.31	16.54	21.8900	26.8067	17.2067	0.29231988089826	0.311453630786954	0.999705305165888	0.63962419470639	5.0839824499349e-05	0.00132993586425535
ENSRNOG00000005506	Arhgef5	0.52	0.61	0.40	0.52	0.31	0.16	0.99	0.58	1.05	0.5100	0.3300	0.8733	-0.628031222613042	0.196002417836007	0.999705305165888	-1.40406638145784	0.00150693119479006	0.0193648005486496
ENSRNOG00000005513	Srsf5	95.94	114.82	101.05	96.55	99.59	97.13	72.23	81.35	77.13	103.9367	97.7567	76.9033	-0.0884376987572564	0.272245995346567	0.999705305165888	0.346148960210975	1.35992256233897e-05	0.000463314329094101
ENSRNOG00000005519	Grm3	19.89	17.31	17.11	19.97	20.01	18.97	23.54	24.62	22.73	18.1033	19.6500	23.6300	0.118273949942927	0.153928228241306	0.999705305165888	-0.266090316827878	0.000887760762407177	0.0127747143431864
ENSRNOG00000005542	Apob	0.02	0.00	0.02	0.00	0.00	0.00	0.90	0.09	0.08	0.0133	0.0000	0.3567	-3.7369655941662	0.148826582729824	0.999705305165888	-8.47843258056736	3.84792616032783e-05	0.00106646943855131
ENSRNOG00000005564	Ubn2	2.55	2.46	2.60	2.67	2.67	2.85	1.93	1.59	2.20	2.5367	2.7300	1.9067	0.105966998137462	0.49517142067265	0.999705305165888	0.517848304862617	0.0043986901830431	0.0439588522118724
ENSRNOG00000005573	Ntn4	3.36	4.70	3.31	3.28	2.80	2.91	5.59	3.73	4.63	3.7900	2.9967	4.6500	-0.338839233377799	0.158109461711476	0.999705305165888	-0.633872101202101	0.00473071807748615	0.0461532817984062
ENSRNOG00000005652	Cntn4	6.37	8.11	7.69	8.50	7.52	8.03	5.18	6.17	6.41	7.3900	8.0167	5.9200	0.117428123790098	0.289607712462254	0.999705305165888	0.437405312307299	0.000683653453019698	0.0104598603085833
ENSRNOG00000005686	Suclg2	25.58	26.11	21.68	24.32	26.81	23.27	38.25	32.05	36.36	24.4567	24.8000	35.5533	0.0201123361735097	0.791071920210385	0.999705305165888	-0.519644706687599	3.04607748080837e-08	2.85387661367693e-06
ENSRNOG00000005695	Mgp	11.06	11.89	9.59	11.53	11.76	15.60	34.29	11.81	32.41	10.8467	12.9633	26.1700	0.257184983761672	0.237836305150737	0.999705305165888	-1.01347719033499	0.00092683764740226	0.0132375759764437
ENSRNOG00000005726	Pclo	24.07	25.22	27.61	25.75	25.52	25.82	18.73	19.71	18.58	25.6333	25.6967	19.0067	0.00356012983791057	0.862187112026068	0.999705305165888	0.435075688749143	3.65388990156415e-14	2.62455866721101e-11
ENSRNOG00000005770	Sostdc1	0.47	39.21	0.09	0.36	0.20	0.08	70.84	8.04	53.99	13.2567	0.2133	44.2900	-5.95746484680522	1	1	-7.69772778260647	3.07016706894509e-14	2.30115696093672e-11
ENSRNOG00000005796	Ctnna1	28.23	29.16	26.47	29.28	30.17	28.84	38.40	32.84	38.46	27.9533	29.4300	36.5667	0.074267212815163	0.25527426995959	0.999705305165888	-0.313241577629006	4.13235927454089e-05	0.00113201140128638
ENSRNOG00000005825	Lyz2	35.13	30.50	31.94	29.52	24.02	29.35	52.03	39.07	50.11	32.5233	27.6300	47.0700	-0.235239565404712	0.0579521620393037	0.999705305165888	-0.768572290876762	2.26096246192452e-09	3.48006534652829e-07
ENSRNOG00000005841	Erp44	21.71	21.68	21.75	21.19	21.23	21.19	27.77	25.28	27.35	21.7133	21.2033	26.8000	-0.0342901332126518	0.790421156575467	0.999705305165888	-0.337941914883042	0.000628260268566663	0.00976112951124948
ENSRNOG00000005861	Hsd11b1	35.55	38.16	35.96	40.03	37.90	39.80	52.57	51.99	46.28	36.5567	39.2433	50.2800	0.102313061795471	0.148475050481932	0.999705305165888	-0.357537060310699	0.000319857229418162	0.00565540387480994
ENSRNOG00000005865	Itprid2	8.14	9.50	8.49	9.19	8.09	8.24	11.07	10.67	11.99	8.7100	8.5067	11.2433	-0.034078795555151	0.797101058524116	0.999705305165888	-0.402403989253253	1.78729115377225e-05	0.000585762589351327
ENSRNOG00000005927	Cpsf6	14.31	15.34	14.11	15.97	14.48	14.58	11.90	11.38	11.62	14.5867	15.0100	11.6333	0.0412737395492848	0.503208535111422	0.999705305165888	0.367659441244834	9.92922684022082e-07	5.4339663967799e-05
ENSRNOG00000005933	Yap1	4.95	8.01	5.09	5.75	4.76	4.76	11.21	7.11	10.44	6.0167	5.0900	9.5867	-0.241298774977683	0.345784113829352	0.999705305165888	-0.913363613642447	2.27575388880527e-05	0.000701819701057498
ENSRNOG00000005958	Rrbp1	13.02	12.89	11.68	12.93	13.60	11.82	16.33	15.19	16.98	12.5300	12.7833	16.1667	0.0288776623472754	0.706866824897439	0.999705305165888	-0.338758169571563	0.000102673396797503	0.00232281717505532
ENSRNOG00000005985	Kcnma1	22.41	22.98	24.95	22.41	20.38	23.27	17.86	17.44	17.60	23.4467	22.0200	17.6333	-0.090568365339784	0.322529561012682	0.999705305165888	0.32050924728414	0.000162397460796587	0.00332096064848441
ENSRNOG00000006030	Ptprz1	46.50	43.94	35.27	46.16	41.96	41.13	59.22	66.65	56.17	41.9033	43.0833	60.6800	0.0400648624717261	0.58717148198747	0.999705305165888	-0.494091210878531	3.21989231586186e-10	6.30769586740257e-08
ENSRNOG00000006116	Hk2	2.20	2.52	1.54	1.98	1.95	1.95	3.01	2.78	3.46	2.0867	1.9600	3.0833	-0.0903465020962563	0.688154534276665	0.999705305165888	-0.653637210567309	6.20873809093793e-05	0.00156023959110319
ENSRNOG00000006197	Calu	33.06	34.83	28.46	32.37	30.46	31.01	41.20	38.29	43.77	32.1167	31.2800	41.0867	-0.0380816531545765	0.738724563126955	0.999705305165888	-0.393429777740102	6.15408870960084e-08	5.02797797463549e-06
ENSRNOG00000006228	Pdia4	19.14	19.62	18.56	21.85	18.30	19.19	29.16	20.26	28.30	19.1067	19.7800	25.9067	0.0499663172181189	0.567896542746032	0.999705305165888	-0.38928097410508	0.00325394163126819	0.0348847635456668
ENSRNOG00000006298	Cpne3	4.37	5.41	3.67	3.49	4.18	3.99	6.12	5.13	6.55	4.4833	3.8867	5.9333	-0.206038384243488	0.29667215010607	0.999705305165888	-0.610309452653262	0.000332189270967384	0.0058375237942984
ENSRNOG00000006336	Fyco1	3.84	3.69	2.60	3.54	3.38	3.42	4.89	4.24	4.38	3.3767	3.4467	4.5033	0.0296020115137963	0.926678018428203	0.999705305165888	-0.385791489010748	0.000760275071793172	0.011308353721003
ENSRNOG00000006357	Sgip1	25.59	30.25	28.15	27.49	27.35	27.55	20.79	21.23	19.89	27.9967	27.4633	20.6367	-0.0277483258238201	0.808184878458649	0.999705305165888	0.412296783152882	1.32213948848462e-06	6.84455334594185e-05
ENSRNOG00000006397	Chrm5	3.87	3.39	3.18	5.05	4.04	3.80	2.11	2.46	2.59	3.4800	4.2967	2.3867	0.304130551791768	0.127886158275861	0.999705305165888	0.848220771097394	0.000119954190302743	0.00262090023653863
ENSRNOG00000006410	Akap5	20.88	25.63	25.03	21.11	22.01	24.78	16.09	14.33	14.39	23.8467	22.6333	14.9367	-0.0753385438631354	0.493227397281373	0.999705305165888	0.599590847979584	4.71174742947675e-09	6.24813953359613e-07
ENSRNOG00000006426	Syt1	585.15	606.89	628.01	575.65	586.62	581.15	448.25	516.30	460.56	606.6833	581.1400	475.0367	-0.0620579194131402	0.318854643238427	0.999705305165888	0.290846884033308	0.000260930795069036	0.00477514434840246
ENSRNOG00000006470	Camk1g	13.24	13.23	15.65	13.38	12.72	15.10	10.20	10.30	9.71	14.0400	13.7333	10.0700	-0.0318610989551395	0.697312317733713	0.999705305165888	0.447618153342636	0.000683813595206997	0.0104598603085833
ENSRNOG00000006471	Pvalb	44.42	44.50	56.74	50.25	62.60	55.16	41.97	46.52	35.60	48.5533	56.0033	41.3633	0.205942354892399	0.13136373205258	0.999705305165888	0.437160246991119	0.00296674534408193	0.0323899448933683
ENSRNOG00000006532	H3f3a	136.04	147.25	124.82	139.96	129.54	129.88	166.18	154.51	169.39	136.0367	133.1267	163.3600	-0.0311959738145684	0.723115168555392	0.999705305165888	-0.29525518419319	1.3088198372981e-06	6.79600758288614e-05
ENSRNOG00000006548	Mrc2	2.35	2.00	1.56	2.53	1.75	2.10	3.51	2.63	3.76	1.9700	2.1267	3.3000	0.110398293587339	0.564768365341608	0.999705305165888	-0.6338721012021	0.000954325392108311	0.0135292890086802
ENSRNOG00000006569	Itgb8	7.56	13.23	8.57	9.47	8.95	8.01	14.26	9.73	11.46	9.7867	8.8100	11.8167	-0.151675543201643	0.416099168417234	0.999705305165888	-0.423609202485313	0.00429057870489199	0.0431536092728314
ENSRNOG00000006604	Thy1	597.60	583.84	642.66	578.74	611.40	614.09	442.46	507.74	452.62	608.0333	601.4100	467.6067	-0.0158015599679942	0.859998271960583	0.999705305165888	0.363053358141105	2.89184907237089e-07	1.91006077236022e-05
ENSRNOG00000006631	Sema3e	8.60	8.44	7.01	7.55	7.78	11.35	5.47	6.76	6.68	8.0167	8.8933	6.3033	0.14972177252718	0.319033241833318	0.999705305165888	0.496609303234824	0.00357013527204522	0.0374213626976581
ENSRNOG00000006645	Ryr3	3.85	4.32	3.56	3.50	3.77	3.48	2.77	2.61	2.71	3.9100	3.5833	2.6967	-0.125866353551687	0.21463748272552	0.999705305165888	0.410125052046842	1.06126783585825e-05	0.000376444366715234
ENSRNOG00000006675	Fabp1	0.00	0.00	0.00	0.00	0.00	0.00	3.38	0.83	1.53	0.0000	0.0000	1.9133	0	1	1	-10.9018725208419	2.41527361854023e-05	0.000735634309364222
ENSRNOG00000006697	Pip4p2	29.14	30.55	30.91	32.39	34.87	31.25	23.80	27.11	27.17	30.2000	32.8367	26.0267	0.120759133364774	0.114428083851574	0.999705305165888	0.335317130735483	0.000352612904032106	0.00613389894309735
ENSRNOG00000006709	Pzp	0.00	0.00	0.02	0.06	0.03	0.00	6.26	1.08	0.73	0.0067	0.0300	2.6900	2.16992500144231	0.292331381904554	0.999705305165888	-6.48649986183547	2.24776783034311e-06	0.000106747299248719
ENSRNOG00000006718	Rbm33	9.05	8.17	8.42	8.01	7.81	9.10	5.42	5.67	5.24	8.5467	8.3067	5.4433	-0.0410921935947392	0.756977891335655	0.999705305165888	0.609779277462308	1.73055521004009e-06	8.56321163668245e-05
ENSRNOG00000006723	Itga11	1.98	1.24	0.77	1.59	1.63	1.44	0.51	0.70	0.47	1.3300	1.5533	0.5600	0.223941208431931	0.432636336304126	0.999705305165888	1.47186872187552	1.54564317116298e-07	1.13384436713526e-05
ENSRNOG00000006784	Sema4f	11.77	13.48	14.09	13.18	13.02	13.76	9.40	11.30	9.49	13.1133	13.3200	10.0633	0.0225596255138919	0.761339077593818	0.999705305165888	0.404485826278798	0.000276029974050326	0.00500892707647744
ENSRNOG00000006802	Lrrn1	41.97	38.06	36.70	41.29	40.56	32.24	45.60	43.52	51.68	38.9100	38.0300	46.9333	-0.0330030413422643	0.776111139962203	0.999705305165888	-0.303474989172911	0.00222471720588196	0.0262145590650711
ENSRNOG00000006807	Aldob	0.10	0.15	0.10	0.37	0.31	0.23	3.16	1.41	1.43	0.1167	0.3033	2.0000	1.37851162325372	0.161605835528238	0.999705305165888	-2.72102405029719	9.42693942903607e-07	5.20868618003695e-05
ENSRNOG00000006833	Rb1cc1	14.91	14.89	15.77	14.46	15.44	15.28	12.37	12.09	12.49	15.1900	15.0600	12.3167	-0.0124000998301552	0.924066610799103	0.999705305165888	0.290109906359567	5.68689255134787e-05	0.00145024172622316
ENSRNOG00000006865	Laptm4a	209.11	225.73	193.26	233.25	214.56	226.63	312.12	266.95	317.29	209.3667	224.8133	298.7867	0.102695833505285	0.0828085048315035	0.999705305165888	-0.410388167279823	5.91231069738741e-09	7.43559385899772e-07
ENSRNOG00000006867	Etv1	37.04	41.24	41.40	35.85	34.29	35.84	27.55	30.50	25.19	39.8933	35.3267	27.7467	-0.175390047844298	0.0954961054073049	0.999705305165888	0.348443162308001	4.22561070474399e-06	0.000178542409164416
ENSRNOG00000006876	Msx1	3.48	10.59	2.41	4.67	3.09	3.10	18.94	4.90	13.90	5.4933	3.6200	12.5800	-0.601692139378856	0.371818567685475	0.999705305165888	-1.79707031979608	0.00150039335515909	0.0193024485444684
ENSRNOG00000006889	Ambp	0.00	0.24	0.06	0.14	0.06	0.00	6.63	1.87	0.83	0.1000	0.0667	3.1100	-0.584962500721156	0.771747233519875	0.999705305165888	-5.5438051759644	2.26878123689878e-08	2.27392556644756e-06
ENSRNOG00000006957	Gria4	22.81	22.84	28.27	23.16	24.02	27.39	15.83	17.20	16.70	24.6400	24.8567	16.5767	0.0126305847701836	0.908840873687617	0.999705305165888	0.584478910383477	6.12834064521665e-09	7.4926570484319e-07
ENSRNOG00000006972	Zfp189	17.14	17.58	15.86	18.11	20.23	16.33	12.07	14.43	16.02	16.8600	18.2233	14.1733	0.112182338536342	0.328659066080165	0.999705305165888	0.36260777866848	0.00283828736093464	0.0312646874218226
ENSRNOG00000006980	Vcpip1	16.31	18.06	16.59	16.99	16.36	14.32	12.08	12.68	13.06	16.9867	15.8900	12.6067	-0.0962836521866278	0.321432271829786	0.999705305165888	0.33393226211991	0.00055634936969056	0.00889694506873429
ENSRNOG00000007023	Galm	8.83	9.00	8.48	8.27	7.50	7.87	11.25	9.95	9.87	8.7700	7.8800	10.3567	-0.154381212988357	0.287965150889082	0.999705305165888	-0.394292205944313	0.00285288939737725	0.0313854245828885
ENSRNOG00000007036	Tgfbr1	7.85	8.76	7.03	8.85	8.53	7.75	11.31	10.36	11.20	7.8800	8.3767	10.9567	0.0881806357031237	0.353598398810586	0.999705305165888	-0.387360785199659	2.16315111066036e-05	0.000674332043339494
ENSRNOG00000007049	Bcl11a	23.90	22.44	23.69	24.31	26.05	24.36	20.21	21.03	19.46	23.3433	24.9067	20.2333	0.093521367569867	0.211806132920982	0.999705305165888	0.299797938566622	0.000303776493471687	0.00541566140672022
ENSRNOG00000007069	Adhfe1	15.11	15.22	17.92	15.53	17.35	18.06	22.34	22.84	24.36	16.0833	16.9800	23.1800	0.0782700172313926	0.494668344616421	0.999705305165888	-0.449044107453433	2.09343801019714e-05	0.000657884992406889
ENSRNOG00000007089	Lgmn	41.23	46.55	39.46	44.93	40.85	40.38	55.62	46.61	52.55	42.4133	42.0533	51.5933	-0.0122977117490032	0.962168290518187	0.999705305165888	-0.294964499491098	0.000516538368597376	0.00836898960173887
ENSRNOG00000007092	Fgb	0.00	0.00	0.05	0.00	0.00	0.00	19.72	2.33	1.33	0.0167	0.0000	7.7933	-4.05889368905357	0.780646944351366	0.999705305165888	-12.9280248086979	3.1545608001879e-06	0.000141569176841783
ENSRNOG00000007124	Krcc1	8.90	12.21	11.69	10.74	9.64	9.16	14.81	13.23	14.61	10.9333	9.8467	14.2167	-0.151025988740652	0.383698432309446	0.999705305165888	-0.529875915440866	0.000125229554199464	0.00270530361509344
ENSRNOG00000007133	Plxnb2	12.40	17.33	11.41	12.51	11.71	12.06	23.10	15.10	20.50	13.7133	12.0933	19.5667	-0.181367337996412	0.141386103313376	0.999705305165888	-0.694186047468898	9.25829953668927e-09	1.07840422779045e-06
ENSRNOG00000007234	Cyp51	83.08	77.48	75.98	79.82	81.81	85.61	99.44	96.81	107.27	78.8467	82.4133	101.1733	0.0638279996066069	0.269377261334959	0.999705305165888	-0.295879413705401	1.46700673261879e-06	7.39465762094016e-05
ENSRNOG00000007249	Cdkn1b	14.06	15.54	14.57	14.31	13.67	13.65	20.16	19.11	20.94	14.7233	13.8767	20.0700	-0.0854432738999281	0.520728748513314	0.999705305165888	-0.532379558943551	1.34255122549284e-06	6.92941334618894e-05
ENSRNOG00000007256	Necab1	42.55	35.94	55.61	43.54	42.93	54.30	26.73	33.53	29.05	44.7000	46.9233	29.7700	0.0700306715711188	0.741260441278067	0.999705305165888	0.656446281403763	3.11808982575251e-09	4.51703785765946e-07
ENSRNOG00000007271	Map3k9	6.51	7.65	8.47	7.82	6.13	8.54	5.34	5.10	5.47	7.5433	7.4967	5.3033	-0.00895292348907442	0.995496306148503	0.999705305165888	0.499349825446771	0.000853219442681643	0.0123498320507043
ENSRNOG00000007290	Atp1a2	313.94	320.71	291.50	310.18	341.11	313.26	436.50	420.44	432.55	308.7167	321.5167	429.8300	0.0586101536651247	0.22893968510931	0.999705305165888	-0.418872653826721	4.06620859264665e-16	5.84144749405296e-13
ENSRNOG00000007324	Plxna2	20.58	20.25	20.12	20.45	20.87	21.07	17.29	16.35	16.10	20.3167	20.7967	16.5800	0.0336885885859778	0.483870217924196	0.999705305165888	0.326908301876648	3.36079367000227e-08	3.06543503053805e-06
ENSRNOG00000007326	Prepl	134.46	150.93	149.29	142.08	146.96	138.72	112.66	117.54	108.19	144.8933	142.5867	112.7967	-0.023152135656393	0.87124448642062	0.999705305165888	0.338114646853413	3.30816533408527e-08	3.04970386065754e-06
ENSRNOG00000007334	Ly6h	137.44	145.03	173.99	161.86	147.05	174.45	126.61	143.98	107.48	152.1533	161.1200	126.0233	0.0826096480928857	0.430055096929907	0.999705305165888	0.35444471371835	0.00222029874167434	0.0261983093824257
ENSRNOG00000007387	Per1	10.03	9.52	9.91	9.26	11.83	11.07	6.22	7.60	7.33	9.8200	10.7200	7.0500	0.126509976143079	0.250494274703231	0.999705305165888	0.604609743171617	5.89835665525653e-06	0.000231621344829083
ENSRNOG00000007395	Baat	0.09	0.00	0.27	0.14	0.12	0.04	1.21	0.27	0.47	0.1200	0.1000	0.6500	-0.263034405833794	0.876602661998569	0.999705305165888	-2.70043971814109	0.00344337655316398	0.036350501163499
ENSRNOG00000007415	Ptgs1	1.84	2.55	2.93	2.57	2.71	2.74	4.22	4.35	4.09	2.4400	2.6733	4.2200	0.131758588170876	0.553371101121673	0.999705305165888	-0.658603262973423	0.000300835148312607	0.00537419390856066
ENSRNOG00000007433	Cyb561	16.14	23.75	20.22	18.53	15.60	20.05	25.84	17.45	23.25	20.0367	18.0600	22.1800	-0.149844626519607	0.145448473623561	0.999705305165888	-0.296461472680852	0.00456532742502397	0.0450548383286528
ENSRNOG00000007440	Dzank1	14.22	14.71	15.30	13.52	12.85	14.52	11.65	10.08	10.76	14.7433	13.6300	10.8300	-0.113277179372285	0.319131788287181	0.999705305165888	0.331752319196882	0.0038627145397365	0.0397074155936301
ENSRNOG00000007528	Kcnh7	4.63	4.90	4.30	4.57	3.29	4.53	2.01	2.32	3.29	4.6100	4.1300	2.5400	-0.158624969009893	0.373534053149474	0.999705305165888	0.701313284647279	0.00204653944240397	0.024568449476046
ENSRNOG00000007542	Scg5	300.18	286.80	318.36	279.72	312.22	306.93	231.14	272.02	239.42	301.7800	299.6233	247.5267	-0.0103472178150191	0.940367748683353	0.999705305165888	0.275566020139579	0.000789612140874682	0.0116642019678994
ENSRNOG00000007568	Spata6	2.73	4.66	2.53	3.12	3.10	4.06	6.04	4.34	5.50	3.3067	3.4267	5.2933	0.0514282388070027	0.807786647298745	0.999705305165888	-0.627370647949078	0.00215120856995639	0.025558018289096
ENSRNOG00000007584	Ehd4	3.29	6.47	6.27	5.97	6.27	6.34	8.26	8.11	8.82	5.3433	6.1933	8.3967	0.212976076228105	0.253333290228885	0.999705305165888	-0.43910062035159	0.000205947380892132	0.00403446238545393
ENSRNOG00000007591	Slc45a3	0.46	0.76	0.39	0.39	0.64	0.51	1.29	0.98	1.26	0.5367	0.5133	1.1767	-0.0641303374197174	0.897724687351632	0.999705305165888	-1.19673783257628	0.000933157207819444	0.0133168022397346
ENSRNOG00000007600	Igsf1	13.71	17.29	12.97	13.51	11.58	13.00	24.44	15.64	21.05	14.6567	12.6967	20.3767	-0.207107244649307	0.0672371900462264	0.999705305165888	-0.682468279201505	2.81408349330803e-07	1.87304962707093e-05
ENSRNOG00000007607	Nr4a1	17.19	12.49	16.43	21.91	19.60	19.13	9.59	13.01	9.92	15.3700	20.2133	10.8400	0.395190087759162	0.000908664929107321	0.396014815385568	0.898942496096062	6.32590407551382e-11	1.55788943368261e-08
ENSRNOG00000007610	Gdf11	11.25	10.54	10.15	11.68	11.97	11.83	15.75	13.50	14.53	10.6467	11.8267	14.5933	0.151641696889831	0.105836637160833	0.999705305165888	-0.303265944879875	0.000853203831325938	0.0123498320507043
ENSRNOG00000007613	C1qtnf5	12.10	12.95	9.55	11.02	11.18	10.75	16.94	13.86	15.56	11.5333	10.9833	15.4533	-0.070493572628673	0.700542033658679	0.999705305165888	-0.492602101111059	0.000586822747405886	0.00924701768055765
ENSRNOG00000007625	B3galt1	10.25	10.02	10.99	9.50	10.89	9.40	8.04	7.32	7.89	10.4200	9.9300	7.7500	-0.0694896547501343	0.604234732809035	0.999705305165888	0.357597407366774	0.00521345585375106	0.0496820151812131
ENSRNOG00000007639	C8b	0.06	0.00	0.00	0.00	0.00	0.00	0.55	0.05	0.07	0.0200	0.0000	0.2233	-4.32192809488736	0.611997365864558	0.999705305165888	-7.80305478462398	0.00188278938893648	0.0230031228035974
ENSRNOG00000007645	Kcnj9	22.36	21.18	25.95	23.78	23.52	27.93	19.15	19.10	18.02	23.1633	25.0767	18.7567	0.114502709484848	0.230036181021327	0.999705305165888	0.418942126969856	6.7461992401916e-05	0.00165763365141676
ENSRNOG00000007650	Cd63	62.14	85.18	58.28	66.44	60.63	68.15	103.84	84.10	103.85	68.5333	65.0733	97.2633	-0.0747394020882278	0.559089373521652	0.999705305165888	-0.579829578736776	4.58264235741709e-09	6.12404431003979e-07
ENSRNOG00000007660	Fntb	18.27	18.83	15.89	13.72	15.24	17.22	8.83	12.25	12.07	17.6633	15.3933	11.0500	-0.198451954269221	0.0904809020487509	0.999705305165888	0.478259302774162	0.00161037188459989	0.0202636503055603
ENSRNOG00000007663	LOC100911372	99.67	132.25	100.48	110.46	92.55	125.27	149.10	160.48	138.21	110.8000	109.4267	149.2633	-0.0179935236982479	0.939201493978528	0.999705305165888	-0.447895452023691	4.39771070829796e-05	0.00118271661310996
ENSRNOG00000007666	Cacnb4	12.26	14.25	16.88	14.89	13.91	17.55	10.83	11.18	11.59	14.4633	15.4500	11.2000	0.0952067526961539	0.400772739497185	0.999705305165888	0.464108105846771	2.83550318044026e-05	0.000831313594006967
ENSRNOG00000007679	Cyth4	5.51	5.77	4.24	4.46	4.06	5.65	7.15	6.14	6.86	5.1733	4.7233	6.7167	-0.131288799269109	0.528850053094623	0.999705305165888	-0.507940080497313	0.00374523359624236	0.038707483192819
ENSRNOG00000007697	C8a	0.00	0.00	0.00	0.00	0.00	0.00	0.64	0.24	0.05	0.0000	0.0000	0.3100	0	1	1	-8.27612440527424	1.5491189581212e-05	0.000521551248205905
ENSRNOG00000007705	Kcnj10	20.01	20.96	18.22	22.28	19.60	17.22	31.44	31.97	27.65	19.7300	19.7000	30.3533	-0.00219532637982019	0.957349143697096	0.999705305165888	-0.623659328954303	6.03652074499717e-07	3.55165805880567e-05
ENSRNOG00000007743	Mgst1	5.43	4.98	3.25	4.16	3.08	4.38	9.84	4.75	8.59	4.5533	3.8733	7.7267	-0.233347414885562	0.473630928041494	0.999705305165888	-0.996270497601945	0.0014319076816208	0.0185942141501199
ENSRNOG00000007748	Tex15	0.16	1.11	0.21	0.17	0.21	0.55	0.92	0.60	0.79	0.4933	0.3100	0.7700	-0.670294554520918	0.508623409775113	0.999705305165888	-1.31259023030803	0.000622913228982527	0.00972455923332549
ENSRNOG00000007821	Dyrk2	7.69	9.51	7.60	8.75	9.08	9.15	7.15	5.87	5.80	8.2667	8.9933	6.2733	0.121550227674029	0.206044744046604	0.999705305165888	0.519623720219731	1.22302394791029e-06	6.46739565583604e-05
ENSRNOG00000007830	Apold1	4.32	3.90	10.25	11.81	16.28	10.44	3.13	7.66	4.78	6.1567	12.8433	5.1900	1.06079831967711	0.0299268261736607	0.999705305165888	1.30721324158051	0.00237402640684382	0.0274485856657147
ENSRNOG00000007892	Tram1	29.22	28.95	24.59	29.67	26.41	27.50	34.78	29.12	36.69	27.5867	27.8600	33.5300	0.0142241134623976	0.811329776045192	0.999705305165888	-0.267257225192532	0.00504469479387629	0.0485953364770348
ENSRNOG00000007922	Cldn19	0.52	1.70	0.87	0.37	0.61	0.75	1.98	0.74	2.15	1.0300	0.5767	1.6233	-0.836834800267649	0.138886578624831	0.999705305165888	-1.49314973444561	0.00379783300347759	0.0391759372383146
ENSRNOG00000007934	Elfn2	33.60	30.32	29.80	29.12	27.77	28.29	23.72	23.23	22.64	31.2400	28.3933	23.1967	-0.1378422243128	0.107173645670664	0.999705305165888	0.291634722476988	0.000181520043728639	0.00365136993446676
ENSRNOG00000007957	Tspoap1	18.19	20.11	21.99	20.92	21.26	21.10	17.05	18.99	16.48	20.0967	21.0933	17.5067	0.0698308704350203	0.330034850920839	0.999705305165888	0.2688826835799	0.00122759504385868	0.0164929563684086
ENSRNOG00000008001	Rab3b	21.41	26.81	27.31	31.48	29.98	40.14	22.78	24.36	21.85	25.1767	33.8667	22.9967	0.427778710113907	0.00148890287689423	0.554367895202062	0.558441236497085	4.94994369896369e-05	0.00130277983857153
ENSRNOG00000008015	Fos	2.35	4.11	3.56	6.04	3.51	4.38	5.07	11.83	8.12	3.3400	4.6433	8.3400	0.475312749406044	0.080602498486136	0.999705305165888	-0.844886531564568	0.00395488659095895	0.0404859203928392
ENSRNOG00000008030	Shc2	9.08	8.32	9.35	9.09	9.66	10.80	7.49	8.10	6.88	8.9167	9.8500	7.4900	0.143619238889023	0.196058423273855	0.999705305165888	0.395158005884988	0.00136531450904129	0.0178985983432417
ENSRNOG00000008053	Atp8a2	5.55	6.52	6.03	6.03	6.77	6.13	4.91	4.73	4.92	6.0333	6.3100	4.8533	0.0646847137331381	0.578818134190122	0.999705305165888	0.37866405550501	0.00374191662990643	0.0386964011895363
ENSRNOG00000008063	Hibadh	34.12	37.04	34.24	37.67	34.89	38.79	47.75	42.19	51.25	35.1333	37.1167	47.0633	0.079226691150578	0.314288583209681	0.999705305165888	-0.342536352995411	0.000209664164392433	0.00409795978453645
ENSRNOG00000008116	Plpp3	90.08	92.42	91.91	89.02	89.22	93.95	113.88	113.08	107.88	91.4700	90.7300	111.6133	-0.0117189923216214	0.920719158571435	0.999705305165888	-0.298857818010399	2.01341333952451e-07	1.44021711867481e-05
ENSRNOG00000008169	Slc24a2	101.70	102.16	99.92	98.03	100.88	90.34	74.42	73.25	79.22	101.2600	96.4167	75.6300	-0.0707099307487521	0.276789270355925	0.999705305165888	0.350323934581363	4.54627119579587e-09	6.12290383940039e-07
ENSRNOG00000008174	Appl2	11.33	13.59	11.86	13.50	14.33	13.77	17.83	18.57	20.37	12.2600	13.8667	18.9233	0.17766204861652	0.0786998142572586	0.999705305165888	-0.448545213246417	2.99983770981809e-06	0.000135732814382032
ENSRNOG00000008178	Nxn	8.16	11.83	9.13	8.46	7.25	8.41	13.19	9.79	13.43	9.7067	8.0400	12.1367	-0.271780448298612	0.164038947672713	0.999705305165888	-0.594104833544434	0.000943545113641753	0.0134427886066696
ENSRNOG00000008180	Lyn	4.25	3.94	4.13	3.68	3.46	3.87	5.03	5.18	4.76	4.1067	3.6700	4.9900	-0.162187787130534	0.3338091981825	0.999705305165888	-0.443259752494048	0.00340084393155112	0.0360038984956866
ENSRNOG00000008190	Pnpla7	4.30	3.98	3.89	4.02	3.61	4.14	5.17	6.13	4.79	4.0567	3.9233	5.3633	-0.0482148476752866	0.77980021821013	0.999705305165888	-0.451050005685002	0.00231987903448325	0.026967225000308
ENSRNOG00000008193	Cr1l	13.79	15.76	13.19	12.73	15.08	12.71	20.33	14.06	19.62	14.2467	13.5067	18.0033	-0.0769527338586727	0.614181685202589	0.999705305165888	-0.414592374150846	0.00462481400752289	0.0454027156467467
ENSRNOG00000008301	Tagln2	11.07	11.47	12.10	13.18	8.23	12.11	19.08	14.09	19.31	11.5467	11.1733	17.4933	-0.0474167810273819	0.836110829576457	0.999705305165888	-0.646745570918734	0.000791659471594612	0.0116844329030989
ENSRNOG00000008312	Stra6	1.39	3.75	1.49	1.95	1.03	0.94	3.99	2.38	3.64	2.2100	1.3067	3.3367	-0.758155215997376	0.0636830026786396	0.999705305165888	-1.35251641472078	4.32000602421742e-05	0.00117300010497253
ENSRNOG00000008331	Washc4	10.44	11.11	10.95	12.43	12.93	11.09	9.08	9.34	10.68	10.8333	12.1500	9.7000	0.165479096411125	0.0862433690240781	0.999705305165888	0.324899661418654	0.00362084697993511	0.0377615130593475
ENSRNOG00000008332	Smo	5.35	6.30	5.01	5.65	5.35	5.27	8.74	6.86	8.13	5.5533	5.4233	7.9100	-0.0341741496930198	0.816541474157345	0.999705305165888	-0.544497849521421	0.000229825670999945	0.0043972971613408
ENSRNOG00000008346	Itgb6	0.32	1.80	0.28	0.14	0.15	0.25	3.20	0.56	2.21	0.8000	0.1800	1.9900	-2.15200309344505	0.00143886368496314	0.554367895202062	-3.46669961910134	2.26323219914926e-11	6.00243998171295e-09
ENSRNOG00000008356	Myo5c	0.16	1.64	0.16	0.10	0.10	0.14	2.67	0.34	1.98	0.6533	0.1133	1.6633	-2.52724700286487	0.0224544520194438	0.999705305165888	-3.87543316408692	3.55496581249746e-06	0.000155599037862532
ENSRNOG00000008414	Bsg	378.03	420.20	403.39	395.61	369.31	369.31	494.01	426.00	456.26	400.5400	378.0767	458.7567	-0.0832675099495462	0.150021508650778	0.999705305165888	-0.279050308517231	4.35303306328799e-06	0.000182583788267693
ENSRNOG00000008423	Gpr22	27.58	28.42	28.38	27.78	25.59	25.04	20.20	21.00	19.85	28.1267	26.1367	20.3500	-0.105863427726972	0.12770827207623	0.999705305165888	0.361046364617615	1.15112496800346e-06	6.12476645784311e-05
ENSRNOG00000008465	Tmem176b	42.17	45.57	32.52	43.32	35.31	41.61	54.65	49.21	56.06	40.0867	40.0800	53.3067	-0.000239949279704414	0.97721308265343	0.999705305165888	-0.411433462828264	6.79205292068277e-05	0.00166555050212874
ENSRNOG00000008475	Fut9	3.58	2.93	3.79	3.76	3.96	3.60	2.32	2.15	2.57	3.4333	3.7733	2.3467	0.136229620761302	0.519183657873699	0.999705305165888	0.685226624194582	0.00219383108297921	0.026017344375607
ENSRNOG00000008534	Dusp15	10.20	10.01	9.43	10.43	10.26	9.75	13.29	12.12	12.13	9.8800	10.1467	12.5133	0.0384229111977163	0.435782428604774	0.999705305165888	-0.30246029132732	0.00396597403510591	0.0405512612047395
ENSRNOG00000008570	Cadps	42.65	47.37	49.25	47.00	45.38	45.34	38.05	39.71	33.72	46.4233	45.9067	37.1600	-0.0161464360074795	0.893877791961425	0.999705305165888	0.304953178466108	0.000138388103526835	0.00292720554196209
ENSRNOG00000008587	Tek	6.23	6.31	5.54	6.14	5.34	5.29	7.53	8.19	9.00	6.0267	5.5900	8.2400	-0.108511988850842	0.418652104912068	0.999705305165888	-0.559796054340028	4.56886379547859e-06	0.000189333276370806
ENSRNOG00000008638	Angptl3	0.00	0.00	0.00	0.00	0.00	0.00	0.66	0.21	0.14	0.0000	0.0000	0.3367	0	1	1	-8.395177076918	0.000865727615145242	0.0124993956092871
ENSRNOG00000008652	Phip	3.16	3.25	3.76	4.21	3.62	4.36	3.01	2.65	3.24	3.3900	4.0633	2.9667	0.261378446762711	0.0665577628667426	0.999705305165888	0.453820884766449	0.00243285508649485	0.0279041841890118
ENSRNOG00000008658	Mitf	1.31	2.51	1.61	1.78	1.33	1.51	3.01	1.83	2.49	1.8100	1.5400	2.4433	-0.233059346388304	0.349336530562992	0.999705305165888	-0.665920346717752	0.00225075626626281	0.0264490710798259
ENSRNOG00000008676	Emp1	1.97	2.98	2.43	2.70	2.57	2.91	4.41	4.57	6.51	2.4600	2.7267	5.1633	0.148480026881355	0.827595736219893	0.999705305165888	-0.921164395847817	1.39426215402855e-05	0.000473143410891696
ENSRNOG00000008678	Antxr1	2.70	5.63	2.81	3.74	3.12	3.64	7.89	4.66	7.43	3.7133	3.5000	6.6600	-0.0853599047865455	0.774948977444259	0.999705305165888	-0.928167255238933	3.06973326171653e-06	0.000138170056654651
ENSRNOG00000008704	Nlk	14.07	14.52	14.30	13.47	14.47	15.11	10.94	12.38	11.83	14.2967	14.3500	11.7167	0.00537192164864649	0.896551634141583	0.999705305165888	0.292488548324304	0.00258260597869913	0.0291371364311481
ENSRNOG00000008713	Slc41a2	4.75	4.91	5.65	5.14	6.01	6.31	4.88	4.35	3.32	5.1033	5.8200	4.1833	0.189579276129653	0.159271449635868	0.999705305165888	0.476366194791307	0.00356243166034069	0.0373784293320835
ENSRNOG00000008734	Zmym2	18.51	22.64	20.92	19.99	19.40	19.78	15.94	15.69	17.25	20.6900	19.7233	16.2933	-0.0690302508311542	0.457094245220402	0.999705305165888	0.275621609931285	0.00059857593020513	0.00941500954453123
ENSRNOG00000008758	Tspan18	6.28	5.24	4.04	4.32	4.58	4.13	7.37	4.78	7.12	5.1867	4.3433	6.4233	-0.256004976418059	0.143665707065454	0.999705305165888	-0.564519487727587	0.00099453632746324	0.0139615730856179
ENSRNOG00000008766	Grin2b	11.51	11.86	10.45	11.53	10.33	10.58	8.13	7.60	7.92	11.2733	10.8133	7.8833	-0.0601028401927103	0.5656523295124	0.999705305165888	0.455933635990512	1.06212932821196e-06	5.73982679907398e-05
ENSRNOG00000008782	Pnisr	24.34	24.92	24.42	24.37	26.17	23.80	15.22	14.18	17.42	24.5600	24.7800	15.6067	0.0128656267704223	0.79131378746767	0.999705305165888	0.667013753749742	3.7497919504516e-13	1.90125480687751e-10
ENSRNOG00000008816	Gpnmb	5.12	4.14	3.30	3.61	3.45	2.83	7.45	8.23	5.34	4.1867	3.2967	7.0067	-0.344794038132516	0.131735852601768	0.999705305165888	-1.08772024320307	2.4679056397863e-07	1.70490879323543e-05
ENSRNOG00000008862	Abcg4	11.87	13.70	14.48	12.00	12.61	12.74	9.68	9.98	8.53	13.3500	12.4500	9.3967	-0.100693999619473	0.457897119729091	0.999705305165888	0.405924765106177	0.00261405540336973	0.0293765978479079
ENSRNOG00000008869	Ppp1r9a	22.31	25.24	24.55	23.60	22.19	23.12	18.53	16.23	18.11	24.0333	22.9700	17.6233	-0.0652859020291029	0.447029823119859	0.999705305165888	0.382264030718141	2.41588009329506e-06	0.00011317216556607
ENSRNOG00000008895	Hnf4a	0.02	0.22	0.00	0.01	0.00	0.00	0.52	0.14	0.16	0.0800	0.0033	0.2733	-4.58496250072116	0.0505294028480152	0.999705305165888	-6.35755200461808	7.13654232187336e-05	0.00173033548645253
ENSRNOG00000008902	Pon1	0.05	2.25	0.00	0.04	0.00	0.00	3.26	0.91	1.87	0.7667	0.0133	2.0133	-5.84549005094438	0.0783888110922868	0.999705305165888	-7.23840473932508	1.32972537026611e-07	9.93201491802469e-06
ENSRNOG00000008915	Prima1	3.67	3.64	2.43	3.53	3.75	2.96	5.71	4.82	5.61	3.2467	3.4133	5.3800	0.0722220379176549	0.698257070176162	0.999705305165888	-0.656424863277782	4.35533549842828e-05	0.00117682803538253
ENSRNOG00000008939	Nxph1	17.98	22.03	21.69	21.07	20.30	19.56	16.85	16.42	15.38	20.5667	20.3100	16.2167	-0.0181177490194734	0.928845088380394	0.999705305165888	0.324712935348832	0.00193832998807339	0.0235315990594346
ENSRNOG00000008941	Ets1	3.03	3.41	3.54	3.77	3.15	3.39	4.00	5.41	4.93	3.3267	3.4367	4.7800	0.046932612030848	0.710867604562958	0.999705305165888	-0.476000691333795	0.0022908828987245	0.0267202505352582
ENSRNOG00000008947	Cpz	0.38	0.52	0.31	0.38	0.19	0.36	1.25	0.43	2.71	0.4033	0.3100	1.4633	-0.379704426166562	0.583648828189591	0.999705305165888	-2.23891831842732	0.000379648872262528	0.00649927200489942
ENSRNOG00000008949	Synpo2l	0.36	1.02	0.39	0.20	0.24	0.42	0.92	0.45	1.01	0.5900	0.2867	0.7933	-1.0413407953809	0.0784981851795672	0.999705305165888	-1.46855300860584	0.00453530548010812	0.0449334087193011
ENSRNOG00000008950	Adi1	8.63	8.57	7.47	8.79	8.30	7.05	11.64	11.87	12.85	8.2233	8.0467	12.1200	-0.0313320395451002	0.899153870507614	0.999705305165888	-0.590926523439085	0.000245674032215743	0.00461734547930225
ENSRNOG00000008988	Cyp2d2	0.00	0.00	0.05	0.03	0.00	0.00	1.15	0.41	0.20	0.0167	0.0100	0.5867	-0.736965594166209	0.965795989672116	0.999705305165888	-5.87446911791614	0.000273388427562156	0.00496622034008852
ENSRNOG00000009037	Sulf1	1.41	7.44	1.74	1.27	1.20	2.74	12.92	2.87	9.58	3.5300	1.7367	8.4567	-1.02334731171383	0.246625858430836	0.999705305165888	-2.28376824178543	0.000976018021238405	0.0137576244220187
ENSRNOG00000009039	Trappc12	34.97	32.55	37.31	35.48	29.83	33.04	24.18	22.09	20.94	34.9433	32.7833	22.4033	-0.0920546853813466	0.335290976140595	0.999705305165888	0.549249148709867	5.74052497040768e-09	7.33043777517466e-07
ENSRNOG00000009068	Phlda3	6.57	7.08	6.89	5.23	6.22	6.60	8.97	8.21	9.10	6.8467	6.0167	8.7600	-0.186437344543662	0.36045268761517	0.999705305165888	-0.541966438547795	0.0029603341117416	0.0323404307682595
ENSRNOG00000009086	Apcs	0.00	0.00	0.00	0.00	0.00	0.00	1.66	0.59	0.12	0.0000	0.0000	0.7900	0	1	1	-9.62570884306447	0.000214380817192763	0.00416652864440365
ENSRNOG00000009096	Pon3	0.05	2.23	0.00	0.08	0.14	0.05	3.59	0.56	1.42	0.7600	0.0900	1.8567	-3.07800251200127	0.0184419876996376	0.999705305165888	-4.36664601517657	5.62443542759112e-07	3.36665424778623e-05
ENSRNOG00000009102	Fermt2	30.81	34.52	30.07	32.42	32.29	30.63	41.67	39.09	42.01	31.8000	31.7800	40.9233	-0.000907640823198617	0.930196167142015	0.999705305165888	-0.364804537200595	5.16720351969683e-08	4.32414667359484e-06
ENSRNOG00000009112	Pon2	48.49	55.45	47.53	51.03	47.73	48.88	78.32	63.03	74.20	50.4900	49.2133	71.8500	-0.0369484405266537	0.715250774583712	0.999705305165888	-0.545938919820247	2.09742017323618e-10	4.63556748287417e-08
ENSRNOG00000009114	Fam110b	22.88	24.10	24.05	23.13	22.02	26.64	17.98	19.39	17.95	23.6767	23.9300	18.4400	0.0153544122765874	0.84332377025828	0.999705305165888	0.375981741109161	0.00164574194744132	0.0206334148595934
ENSRNOG00000009140	C1qtnf4	55.93	52.90	63.76	55.38	54.36	63.37	40.44	46.73	36.28	57.5300	57.7033	41.1500	0.00434019084214627	0.923070252549599	0.999705305165888	0.487762230417397	2.16048489942693e-05	0.000674332043339494
ENSRNOG00000009149	Jam3	19.68	21.49	16.60	19.82	18.46	18.00	35.83	24.16	32.97	19.2567	18.7600	30.9867	-0.0376981661035951	0.800490439500039	0.999705305165888	-0.723987740167998	5.05774181514632e-08	4.25319078786866e-06
ENSRNOG00000009157	Fut4	1.02	0.82	0.67	0.90	0.79	0.78	1.78	1.50	1.61	0.8367	0.8233	1.6300	-0.0231763223660955	0.967589835053721	0.999705305165888	-0.985323423367557	0.000147662100502984	0.00307804951701444
ENSRNOG00000009166	Ddx24	51.23	52.23	56.06	56.67	57.05	57.71	43.45	45.46	42.82	53.1733	57.1433	43.9100	0.103882286223386	0.091330846120851	0.999705305165888	0.380035660773884	1.39816100978662e-08	1.52549985112098e-06
ENSRNOG00000009196	Rc3h2	6.53	6.57	6.06	7.54	6.05	5.99	4.72	4.21	4.96	6.3867	6.5267	4.6300	0.0312832038675148	0.778941949544344	0.999705305165888	0.495334165622303	0.000727911271693038	0.0109689356754513
ENSRNOG00000009203	RGD1561795	0.51	4.44	0.10	0.08	0.29	0.10	3.72	0.64	2.43	1.6833	0.1567	2.2633	-3.42555072596151	0.00309850491639494	0.863365378097784	-3.85267891256709	4.90113857138384e-05	0.00129190715339581
ENSRNOG00000009205	Lmo4	90.18	83.52	94.16	78.71	82.44	86.61	68.48	64.76	72.23	89.2867	82.5867	68.4900	-0.112535868978093	0.134644878585375	0.999705305165888	0.27001552200765	0.000169269523409416	0.00343702863846282
ENSRNOG00000009206	Fezf2	18.30	17.66	19.95	19.93	16.66	19.25	11.64	15.38	12.23	18.6367	18.6133	13.0833	-0.00180740341961477	0.964991170567098	0.999705305165888	0.508606287543302	0.000325635369502679	0.00574546944428042
ENSRNOG00000009244	Abhd4	45.97	38.36	40.81	42.76	40.19	42.83	54.69	51.73	57.56	41.7133	41.9267	54.6600	0.00735953155146707	0.886313040392096	0.999705305165888	-0.382617324993559	9.58516024692465e-08	7.37672220967563e-06
ENSRNOG00000009265	Kcnk9	5.89	6.68	7.74	8.08	5.33	8.09	3.23	4.24	3.27	6.7700	7.1667	3.5800	0.0821464201806704	0.659032302463714	0.999705305165888	1.00134266649141	2.52096909355666e-05	0.000762438354453041
ENSRNOG00000009273	LOC259244	0.00	0.26	0.63	0.14	0.00	0.00	17.93	1.91	0.54	0.2967	0.0467	6.7933	-2.66837850890879	0.180207875297631	0.999705305165888	-7.18558341410821	0.00047747452491469	0.00783922222381365
ENSRNOG00000009325	Fuca1	20.20	28.33	20.55	20.21	20.18	20.92	34.46	23.46	31.48	23.0267	20.4367	29.8000	-0.172145678220157	0.201109826387126	0.999705305165888	-0.54415242676191	3.75578735157614e-05	0.0010459776761522
ENSRNOG00000009329	Nr1d1	28.00	29.52	31.66	26.59	27.75	29.82	20.56	23.09	20.11	29.7267	28.0533	21.2533	-0.0835854950216054	0.38272121219722	0.999705305165888	0.400483075301831	7.31028733005997e-05	0.00176254605990075
ENSRNOG00000009345	Ugt8	40.57	41.04	28.56	41.27	41.90	33.64	55.04	53.43	65.38	36.7233	38.9367	57.9500	0.0844323650979227	0.629493861831836	0.999705305165888	-0.573679279723876	3.95022832960434e-09	5.36204615543694e-07
ENSRNOG00000009371	Abl1	2.08	1.17	0.25	1.10	0.42	0.96	2.25	1.78	1.57	1.1667	0.8267	1.8667	-0.497014801445457	0.562660608114452	0.999705305165888	-1.17508670655809	0.000764989082436985	0.0113588688993378
ENSRNOG00000009385	Pik3cg	1.05	0.59	0.64	1.09	0.96	0.91	1.73	1.65	1.57	0.7600	0.9867	1.6500	0.376563351464209	0.175689147721814	0.999705305165888	-0.741831349338022	0.000188510507773678	0.00374824987717466
ENSRNOG00000009411	Chn2	13.09	13.20	12.53	15.64	15.31	13.19	22.31	17.38	24.64	12.9400	14.7133	21.4433	0.185286511565947	0.08891812890833	0.999705305165888	-0.543405059067026	0.00016191903322694	0.00331510951757627
ENSRNOG00000009421	Ivd	27.54	30.24	33.94	30.33	31.75	30.87	38.93	36.47	39.75	30.5733	30.9833	38.3833	0.0192185102260506	0.785187855908919	0.999705305165888	-0.308987640873364	6.18962158727405e-05	0.00155770637289076
ENSRNOG00000009433	Mcub	0.19	0.19	0.31	0.24	0.29	0.06	1.43	0.53	1.05	0.2300	0.1967	1.0033	-0.225881407416326	0.857963191281235	0.999705305165888	-2.35097662739785	0.00364913729427692	0.0379417839662484
ENSRNOG00000009531	Col9a3	4.77	7.85	3.40	4.68	5.30	3.87	11.36	4.45	10.27	5.3400	4.6167	8.6933	-0.209988171472159	0.440206821688974	0.999705305165888	-0.913057893294525	0.00105102684073829	0.0145531339015963
ENSRNOG00000009550	Sqle	39.28	37.71	39.81	35.54	37.12	41.07	45.95	43.70	47.98	38.9333	37.9100	45.8767	-0.0384274118755782	0.677442584737095	0.999705305165888	-0.275182114483971	0.00048047606131127	0.00787350458264733
ENSRNOG00000009580	Lca5	1.27	2.13	1.43	0.92	1.71	1.17	2.34	2.42	2.10	1.6100	1.2667	2.2867	-0.346023770504821	0.343326921307984	0.999705305165888	-0.852209157841863	0.00190059071073761	0.0232041666164346
ENSRNOG00000009620	Cybrd1	0.65	0.87	1.33	1.31	0.45	0.61	2.81	1.75	2.82	0.9500	0.7900	2.4600	-0.266074860153845	0.540801072433226	0.999705305165888	-1.63873375716214	4.11290397952763e-06	0.000174207252341712
ENSRNOG00000009629	Car2	123.56	137.14	100.25	120.07	121.33	96.65	208.89	139.07	189.69	120.3167	112.6833	179.2167	-0.0945623568655926	0.386474852937045	0.999705305165888	-0.669430663953662	2.5545759833558e-08	2.50499070253088e-06
ENSRNOG00000009649	Slitrk5	21.82	22.00	20.18	22.64	23.73	19.86	17.82	18.77	18.41	21.3333	22.0767	18.3333	0.0494129531184859	0.491612541201788	0.999705305165888	0.268053239593827	0.00193469218617214	0.0235205631857698
ENSRNOG00000009700	Dync1i1	74.35	78.50	81.56	75.87	79.14	76.96	62.80	68.68	58.49	78.1367	77.3233	63.3233	-0.0150958789737345	0.884578844275277	0.999705305165888	0.288166631280046	0.000214154697496571	0.00416652864440365
ENSRNOG00000009735	Fibcd1	40.40	48.18	43.45	44.77	42.79	39.73	32.09	33.18	31.45	44.0100	42.4300	32.2400	-0.0527466931038098	0.531332069054266	0.999705305165888	0.396232934762769	3.06524102326157e-08	2.8563075675679e-06
ENSRNOG00000009740	Slco1c1	34.71	40.65	34.71	39.12	33.61	33.40	55.73	53.12	54.25	36.6900	35.3767	54.3667	-0.0525887867452933	0.611144813369549	0.999705305165888	-0.619924258374842	2.70008642582341e-15	3.32477070676927e-12
ENSRNOG00000009741	Cyp4a3	0.00	0.00	0.00	0.00	0.00	0.00	0.56	0.11	0.19	0.0000	0.0000	0.2867	0	1	1	-8.16323034886831	0.002893818656254	0.0316941167821873
ENSRNOG00000009779	Krt8	2.60	5.67	2.01	1.86	2.55	1.83	8.23	1.98	6.85	3.4267	2.0800	5.6867	-0.720222330331631	0.0475038373453718	0.999705305165888	-1.45099971245604	0.000284217434932527	0.00511479855072956
ENSRNOG00000009788	Serpina4	0.00	0.00	0.00	0.00	0.00	0.00	1.82	0.38	0.56	0.0000	0.0000	0.9200	0	1	1	-9.84549005094438	1.61521129671309e-06	8.04758021503958e-05
ENSRNOG00000009811	Cnih1	52.39	51.91	48.69	52.25	57.73	49.08	63.21	60.00	67.85	50.9967	53.0200	63.6867	0.0561337199961907	0.486830834280711	0.999705305165888	-0.26445469368395	0.00315807675426272	0.0340688893408855
ENSRNOG00000009822	Tlr2	2.57	2.06	1.86	2.09	1.45	2.05	3.66	3.12	3.50	2.1633	1.8633	3.4267	-0.215370195155949	0.447211305490072	0.999705305165888	-0.878920076350692	0.000177970057609256	0.0035967477410621
ENSRNOG00000009836	Rbm26	11.55	12.06	11.26	11.74	11.59	11.80	10.23	7.77	9.75	11.6233	11.7100	9.2500	0.010717212445671	0.570811354282115	0.999705305165888	0.340215805097541	0.000400155625476743	0.00677630926089742
ENSRNOG00000009845	Acadm	12.33	14.39	13.71	13.31	12.28	11.72	17.27	15.22	17.76	13.4767	12.4367	16.7500	-0.115863843454915	0.391986326622647	0.999705305165888	-0.42956123613687	0.00031611402894584	0.00560070888488936
ENSRNOG00000009856	Sypl1	25.38	31.63	23.96	22.86	23.92	24.14	32.69	28.45	32.82	26.9900	23.6400	31.3200	-0.191194941289319	0.19345322790746	0.999705305165888	-0.405854177113508	0.000474939352164947	0.00780503288081175
ENSRNOG00000009863	Prrt3	21.19	21.97	22.44	20.15	21.58	21.60	16.00	18.52	15.34	21.8667	21.1100	16.6200	-0.0508067354371361	0.658048284160167	0.999705305165888	0.345006196576811	0.000946102588139218	0.0134569822746964
ENSRNOG00000009878	Crtapl1	2.73	4.86	3.11	3.25	2.99	3.16	5.96	3.98	5.40	3.5667	3.1333	5.1133	-0.186878134723512	0.522224060231213	0.999705305165888	-0.706565820937934	0.00266812969738226	0.029790082806459
ENSRNOG00000009886	Fkbp14	3.29	4.14	3.20	2.90	3.01	2.99	7.17	4.35	6.03	3.5433	2.9667	5.8500	-0.256264355677342	0.375259024413463	0.999705305165888	-0.979593789338161	0.000190278339868188	0.00377512161347814
ENSRNOG00000009928	Bckdhb	18.37	21.12	14.59	16.31	16.01	17.48	23.82	20.48	22.72	18.0267	16.6000	22.3400	-0.118949409326744	0.429192412334301	0.999705305165888	-0.428445944249028	0.000211925853436902	0.00413279387714792
ENSRNOG00000009945	Pls1	5.85	6.09	4.89	5.71	5.64	4.59	8.39	6.96	8.81	5.6100	5.3133	8.0533	-0.0783835473394783	0.63745824072729	0.999705305165888	-0.599968825334607	2.67478145857732e-05	0.000800250483582646
ENSRNOG00000009968	Ercc8	12.10	12.68	13.69	15.18	11.65	13.56	10.22	10.39	9.77	12.8233	13.4633	10.1267	0.0702643164064716	0.598886084988483	0.999705305165888	0.410876276200995	0.0013524349400634	0.0177567600394159
ENSRNOG00000009982	Pnp	57.09	63.45	47.43	63.12	58.64	55.95	76.85	72.63	71.11	55.9900	59.2367	73.5300	0.0813212803130043	0.381876221332309	0.999705305165888	-0.311842524561999	0.000142482145566616	0.00299177796275626
ENSRNOG00000009987	Akap11	46.14	49.39	48.16	46.91	45.18	45.71	37.11	36.78	37.40	47.8967	45.9333	37.0967	-0.0603837739450181	0.250114206894646	0.999705305165888	0.308251923381725	5.67249138427696e-06	0.000225318154316937
ENSRNOG00000009990	Zranb2	42.21	49.12	45.85	46.18	45.70	44.57	37.02	32.73	37.85	45.7267	45.4833	35.8667	-0.00769776616925572	0.999230313491637	0.999969510442769	0.342694316717514	5.61073233166672e-06	0.000223379710544117
ENSRNOG00000009997	Erap1	6.90	10.14	7.15	7.59	8.00	7.23	15.38	9.47	14.89	8.0633	7.6067	13.2467	-0.0841119776912422	0.635431164577892	0.999705305165888	-0.800293080960992	2.92099058663303e-06	0.00013321417122478
ENSRNOG00000010031	Vtn	13.58	12.90	16.75	12.70	11.26	15.01	26.61	16.80	19.39	14.4100	12.9900	20.9333	-0.149668904726867	0.348572115698755	0.999705305165888	-0.68840062760995	6.22068483995077e-05	0.00156096631667993
ENSRNOG00000010034	Asah1	28.62	32.99	28.00	25.99	26.94	29.59	40.82	31.52	39.69	29.8700	27.5067	37.3433	-0.11891591714546	0.31920175272927	0.999705305165888	-0.441069390371903	3.39046460890165e-05	0.000969290537194951
ENSRNOG00000010053	Calcr	0.02	0.07	0.02	0.03	0.04	0.00	0.61	0.08	0.25	0.0367	0.0233	0.3133	-0.652076696579697	0.769843950288805	0.999705305165888	-3.74723392962003	0.00124560251113831	0.0166586048793742
ENSRNOG00000010064	Abcc4	2.91	4.61	2.61	2.98	2.80	3.04	4.84	3.42	4.25	3.3767	2.9400	4.1700	-0.199783613243619	0.353517741828692	0.999705305165888	-0.504231228608299	0.0026612622937734	0.0297326640844846
ENSRNOG00000010078	Spag1	1.15	2.84	1.26	1.04	1.24	0.90	3.69	1.20	3.27	1.7500	1.0600	2.7200	-0.72329065726913	0.0362639727964374	0.999705305165888	-1.35954238668714	0.000115049662019339	0.00252977184126453
ENSRNOG00000010084	Ythdf3	14.63	16.48	16.48	15.88	15.39	16.52	13.32	11.73	13.28	15.8633	15.9300	12.7767	0.00605031308597711	0.879126261088939	0.999705305165888	0.318234769445944	0.000366366667503968	0.00634115961957922
ENSRNOG00000010091	Efcab14	15.08	18.09	14.49	15.43	14.99	14.81	22.35	15.71	22.25	15.8867	15.0767	20.1033	-0.0754989555588596	0.429529916933382	0.999705305165888	-0.415117239228611	0.000272901223842863	0.00496259936479654
ENSRNOG00000010146	Ndn	115.93	121.02	136.20	124.32	123.33	131.32	102.50	110.37	90.93	124.3833	126.3233	101.2667	0.0223279602561879	0.690811324172089	0.999705305165888	0.318961776539793	0.000150398068892669	0.00312868716896029
ENSRNOG00000010156	Snapc5	35.04	32.07	33.01	33.19	32.92	33.91	19.46	26.76	24.50	33.3733	33.3400	23.5733	-0.00144168598075722	0.968784208683886	0.999705305165888	0.500098330316144	0.000215790847048809	0.00418920992373246
ENSRNOG00000010161	Myo10	9.31	8.89	7.67	8.76	7.47	8.97	12.22	10.35	11.57	8.6233	8.4000	11.3800	-0.0378563202974615	0.769181905906577	0.999705305165888	-0.438039324640459	9.23211786319581e-06	0.000335764725408508
ENSRNOG00000010183	Gask1b	2.12	2.73	1.72	2.16	1.99	1.92	4.84	2.88	3.37	2.1900	2.0233	3.6967	-0.11419685406665	0.549446548836303	0.999705305165888	-0.869490943906032	0.000118401383672949	0.00259354695443198
ENSRNOG00000010189	Rps24	130.33	146.73	141.96	155.11	140.60	157.51	176.06	246.42	181.13	139.6733	151.0733	201.2033	0.113192420783608	0.148149039031331	0.999705305165888	-0.413405180385043	0.000705138794511306	0.010700605350863
ENSRNOG00000010196	Glb1	6.01	9.07	5.23	6.42	5.41	6.40	12.17	7.86	7.61	6.7700	6.0767	9.2133	-0.155875678257018	0.433446284646024	0.999705305165888	-0.600443054349123	0.00111602733432406	0.0152813305928613
ENSRNOG00000010210	Slc7a11	13.58	17.96	11.11	16.72	12.62	14.44	18.25	20.11	22.44	14.2167	14.5933	20.2667	0.0377262129752868	0.827881289962214	0.999705305165888	-0.473799369150007	6.50701667693783e-06	0.000253215486441831
ENSRNOG00000010233	Cald1	9.08	11.17	9.84	9.30	8.03	9.09	16.65	10.26	17.09	10.0300	8.8067	14.6667	-0.187653640086508	0.161520114496171	0.999705305165888	-0.735873057165197	4.04161230519385e-06	0.000171609247608958
ENSRNOG00000010238	Chmp4c	0.52	0.52	0.38	0.18	0.04	0.18	0.63	0.62	0.72	0.4733	0.1333	0.6567	-1.82781902461732	0.0456246087267174	0.999705305165888	-2.30012372456902	0.0045551941891313	0.0450548383286528
ENSRNOG00000010240	Tent5a	0.96	2.57	0.58	0.82	0.65	1.10	2.42	1.31	2.48	1.3700	0.8567	2.0700	-0.677370034487804	0.142551574484103	0.999705305165888	-1.2728249090266	0.000144028596015628	0.00302057051911607
ENSRNOG00000010248	Serpini1	93.47	94.02	105.78	91.03	90.20	82.76	60.05	75.74	66.32	97.7567	87.9967	67.3700	-0.15174621741305	0.0307285315438826	0.999705305165888	0.385342575850297	2.32576644112074e-05	0.000714588709246954
ENSRNOG00000010252	Hexa	19.36	20.55	17.29	20.43	17.71	15.93	34.91	26.13	32.65	19.0667	18.0233	31.2300	-0.0811867905837574	0.555290384653656	0.999705305165888	-0.793066713659733	7.55700069915217e-10	1.32017455348987e-07
ENSRNOG00000010253	Cd163	0.00	0.10	0.04	0.11	0.02	0.20	0.68	0.33	0.62	0.0467	0.1100	0.5433	1.23703919730085	0.341512385500768	0.999705305165888	-2.30433403487262	0.000406057663664368	0.00686782276649086
ENSRNOG00000010266	Cd180	2.39	2.14	2.20	2.99	1.93	1.54	3.45	3.72	4.09	2.2433	2.1533	3.7533	-0.0590723399163925	0.866405866984967	0.999705305165888	-0.801600757386306	0.0021083056094362	0.0251523047758275
ENSRNOG00000010378	Slc4a5	0.13	19.24	0.09	0.26	0.35	0.11	25.29	2.95	16.51	6.4867	0.2400	14.9167	-4.7563709933388	1	1	-5.95774696559667	1.04035950728311e-10	2.39130100614048e-08
ENSRNOG00000010407	LOC103690024	5.24	0.97	5.33	1.53	2.05	1.46	4.94	6.39	4.62	3.8467	1.6800	5.3167	-1.19514758514557	0.108611110005986	0.999705305165888	-1.66206078515232	3.36109667276657e-16	5.26744959471117e-13
ENSRNOG00000010409	Nol6	27.64	26.57	29.37	28.10	26.96	26.82	22.44	23.32	19.76	27.8600	27.2933	21.8400	-0.0296466562990002	0.742069038861362	0.999705305165888	0.3215757453824	0.000125619195116152	0.00271032453642971
ENSRNOG00000010410	Serpina3c	0.00	0.00	0.00	0.10	0.08	0.00	8.03	1.73	1.23	0.0000	0.0600	3.6633	5.90689059560852	0.306018063478779	0.999705305165888	-5.93205066950692	2.54711732007915e-06	0.000117631976939557
ENSRNOG00000010448	Ptbp1	14.61	15.91	13.70	16.03	12.87	12.72	21.08	15.49	21.08	14.7400	13.8733	19.2167	-0.0874220600808947	0.79480357471103	0.999705305165888	-0.470043642803806	0.000734459440873227	0.0110386628606919
ENSRNOG00000010450	Elovl7	7.17	12.06	5.63	8.56	6.84	5.44	19.48	9.15	17.05	8.2867	6.9467	15.2267	-0.254471018773977	0.403360006504221	0.999705305165888	-1.13220737308434	4.22644285566081e-05	0.00115466954657269
ENSRNOG00000010461	Gpx8	15.70	16.63	13.21	15.00	14.58	15.06	29.15	18.95	26.81	15.1800	14.8800	24.9700	-0.0287972643074348	0.889284126408341	0.999705305165888	-0.746821294820181	6.16897793474021e-06	0.000241149683938745
ENSRNOG00000010472	Ccdc32	35.52	40.59	44.96	40.80	43.39	44.91	35.30	36.33	33.00	40.3567	43.0333	34.8767	0.0926475775044901	0.267344303481277	0.999705305165888	0.30319243351732	0.000240788097448574	0.00453655301848739
ENSRNOG00000010478	LOC299282	0.59	0.66	0.84	0.87	0.52	1.15	16.97	5.20	4.03	0.6967	0.8467	8.7333	0.281325554691283	0.577659806450163	0.999705305165888	-3.36666640965265	3.7960322533438e-06	0.000163191521235396
ENSRNOG00000010479	Mycbp2	64.91	61.04	61.51	61.91	58.32	61.82	48.66	46.20	47.64	62.4867	60.6833	47.5000	-0.0422480470500389	0.164296852388688	0.999705305165888	0.353372821505048	2.72547393647707e-08	2.62482934027532e-06
ENSRNOG00000010480	Vstm5	4.00	3.98	4.57	3.59	4.49	4.58	2.39	2.47	2.22	4.1833	4.2200	2.3600	0.0125900405902081	0.949636830069918	0.999705305165888	0.838456139345344	0.000525926294312249	0.00848271677578999
ENSRNOG00000010484	Zdhhc21	8.23	6.34	7.47	7.64	8.77	7.89	6.03	3.68	5.56	7.3467	8.1000	5.0900	0.140832089921985	0.572428931873213	0.999705305165888	0.670256251696292	0.000150454299151232	0.00312868716896029
ENSRNOG00000010529	Thbs2	0.25	1.29	0.33	0.31	0.26	0.32	2.86	0.56	2.36	0.6233	0.2967	1.9267	-1.07116102892124	0.038099383425466	0.999705305165888	-2.69919225153428	1.18473707052538e-09	1.9087553606343e-07
ENSRNOG00000010533	Arfip1	5.52	6.17	4.68	5.02	5.66	5.06	7.51	7.47	7.76	5.4567	5.2467	7.5800	-0.0566187809666671	0.737242009588287	0.999705305165888	-0.530796713384761	0.00238458770317326	0.0275163825129062
ENSRNOG00000010549	Tspo	1.96	2.51	1.08	2.29	1.66	1.11	5.27	3.10	3.40	1.8500	1.6867	3.9233	-0.133350386543155	0.823227536096666	0.999705305165888	-1.21790503034413	0.0043157260307596	0.0433306936774984
ENSRNOG00000010584	Tmem123	5.23	9.01	3.95	6.60	6.09	4.57	12.92	7.78	13.11	6.0633	5.7533	11.2700	-0.0757130784725313	0.92700063337301	0.999705305165888	-0.970017551714423	3.8254907607589e-06	0.000164048843842594
ENSRNOG00000010598	Hs3st1	24.05	18.59	22.27	24.74	23.04	21.46	16.56	20.15	19.31	21.6367	23.0800	18.6733	0.0931649685287075	0.345902994242067	0.999705305165888	0.305663741292135	0.00176599842360697	0.0218550228460592
ENSRNOG00000010635	Igfbp4	11.92	10.57	9.95	11.47	13.37	10.22	8.03	7.02	9.20	10.8133	11.6867	8.0833	0.112052176542274	0.407365170837902	0.999705305165888	0.53184124879769	0.000575387737868834	0.00910010019552369
ENSRNOG00000010643	Kank2	3.17	3.82	2.83	3.67	2.82	3.23	5.78	3.59	6.44	3.2733	3.2400	5.2700	-0.0147667107089106	0.972693777108573	0.999705305165888	-0.70180914875259	0.000375719349780907	0.00645037391036941
ENSRNOG00000010652	Dock6	1.03	1.91	1.35	1.52	1.28	1.44	2.35	1.76	2.51	1.4300	1.4133	2.2067	-0.0169133829363497	0.980464138943689	0.999705305165888	-0.642766952244024	0.000737525244995378	0.0110654462127723
ENSRNOG00000010688	Nrgn	654.86	577.08	657.74	603.56	650.03	567.74	482.82	525.93	437.82	629.8933	607.1100	482.1900	-0.0531496053982411	0.484783742346163	0.999705305165888	0.332356205094014	2.79261191527784e-05	0.000822112954498088
ENSRNOG00000010697	Hadh	18.89	18.62	16.73	17.21	18.03	17.60	25.93	23.91	24.83	18.0800	17.6133	24.8900	-0.0377267118895188	0.784242432528635	0.999705305165888	-0.498898264455367	9.23540660492342e-07	5.15240046803479e-05
ENSRNOG00000010714	Fgl1	0.00	0.00	0.00	0.00	0.00	0.00	2.40	0.29	0.25	0.0000	0.0000	0.9800	0	1	1	-9.93663793900257	4.54275988274867e-05	0.00121603474563205
ENSRNOG00000010737	Mbnl2	42.45	47.53	44.61	46.25	47.62	41.10	30.48	32.08	32.73	44.8633	44.9900	31.7633	0.00406755066548722	0.865562731055189	0.999705305165888	0.5022420460253	1.97608036348117e-11	5.33628178555518e-09
ENSRNOG00000010747	Dap	4.37	5.90	4.69	5.23	3.99	5.77	7.98	6.54	9.97	4.9867	4.9967	8.1633	0.00289020806022286	0.961148517844264	0.999705305165888	-0.708192390616117	0.00125148333717281	0.0167242800383892
ENSRNOG00000010748	Mtus1	15.29	15.90	13.43	14.32	12.68	12.26	23.43	14.02	20.32	14.8733	13.0867	19.2567	-0.184630340777962	0.280428995174091	0.999705305165888	-0.557260321873953	1.71892225131204e-05	0.000566587011288113
ENSRNOG00000010752	Tmem41b	23.79	27.13	29.12	26.57	26.25	26.29	33.98	31.94	36.46	26.6800	26.3700	34.1267	-0.0168610953200247	0.914452726507582	0.999705305165888	-0.372001934405666	5.38104464299926e-06	0.000215729833955033
ENSRNOG00000010800	Hadhb	56.59	64.54	60.65	65.09	57.89	58.99	75.64	71.32	73.67	60.5933	60.6567	73.5433	0.00150714547188111	0.900017275769631	0.999705305165888	-0.277928349704176	8.65894057127229e-05	0.00203367134207306
ENSRNOG00000010841	Col8a2	0.64	4.10	0.58	0.72	0.52	0.84	6.32	1.05	5.07	1.7733	0.6933	4.1467	-1.3548427173601	0.14167971718086	0.999705305165888	-2.58033105198951	0.000370611186798005	0.00639536161082163
ENSRNOG00000010891	Lrrcc1	2.48	2.77	3.12	2.75	2.90	2.96	2.34	1.60	1.58	2.7900	2.8700	1.8400	0.0407856148465003	0.795398327719151	0.999705305165888	0.641344970618675	0.00319225573089028	0.0343301912319511
ENSRNOG00000010935	Cpb2	0.00	0.05	0.00	0.04	0.05	0.00	1.59	0.44	0.20	0.0167	0.0300	0.7433	0.847996906554947	0.832494917004791	0.999705305165888	-4.63097489847799	0.000698882602439599	0.0106337486173489
ENSRNOG00000010947	Mmp14	2.27	5.55	1.67	2.29	1.60	1.59	9.51	3.04	8.78	3.1633	1.8267	7.1100	-0.792232194060579	0.0317140071256984	0.999705305165888	-1.96063616738004	6.12684246735103e-09	7.4926570484319e-07
ENSRNOG00000010951	Cmtm6	4.78	4.90	4.36	4.91	4.03	4.83	6.93	5.88	6.79	4.6800	4.5900	6.5333	-0.0280143761695965	0.903948343329745	0.999705305165888	-0.509325094867606	0.000645415051967719	0.00996981190042249
ENSRNOG00000010966	Itgb1	24.92	26.93	23.48	25.17	25.51	26.71	39.11	35.19	41.63	25.1100	25.7967	38.6433	0.0389226302889543	0.552554521387046	0.999705305165888	-0.583034886001372	7.89978622419439e-14	4.86372909710311e-11
ENSRNOG00000010971	Snx18	6.81	8.52	6.78	7.68	7.00	7.51	9.98	8.71	10.82	7.3700	7.3967	9.8367	0.00521064238078611	0.905935912912609	0.999705305165888	-0.411294253234996	0.000246147717122732	0.00461734547930225
ENSRNOG00000010997	Ednrb	18.68	18.77	14.79	17.59	15.00	14.82	29.12	21.23	28.36	17.4133	15.8033	26.2367	-0.139963503820036	0.299643363612987	0.999705305165888	-0.731355546784185	2.7986654451211e-08	2.68034408935792e-06
ENSRNOG00000011015	Hivep2	35.68	36.30	34.47	34.63	34.63	34.15	27.74	29.16	28.57	35.4833	34.4700	28.4900	-0.0418002452512293	0.485921214815821	0.999705305165888	0.274885677043418	1.38235053852598e-06	7.10674470473832e-05
ENSRNOG00000011032	Lhfpl2	5.96	6.56	4.53	6.53	5.00	5.87	8.53	7.40	9.20	5.6833	5.8000	8.3767	0.0293155668245568	0.804181152340787	0.999705305165888	-0.530323365144566	8.49989637092517e-05	0.00200177204287403
ENSRNOG00000011066	Marchf6	49.09	56.35	50.79	51.18	53.80	52.11	42.61	40.35	39.82	52.0767	52.3633	40.9267	0.00791983180772739	0.817320303736664	0.999705305165888	0.355515769844764	3.45200675108954e-08	3.1156620095305e-06
ENSRNOG00000011132	LOC100362814	11.05	10.18	11.52	10.59	11.24	12.08	8.12	7.56	8.57	10.9167	11.3033	8.0833	0.0502158777132473	0.600362829747634	0.999705305165888	0.483726037063575	6.59983031418846e-06	0.000255672977047854
ENSRNOG00000011134	Lama2	1.35	3.32	1.06	1.09	0.86	1.02	4.14	1.78	3.66	1.9100	0.9900	3.1933	-0.948072207956139	0.064127652477966	0.999705305165888	-1.68956272493541	7.88140296205674e-12	2.426205458266e-09
ENSRNOG00000011146	Gyg1	30.99	33.80	32.13	33.13	28.35	29.73	39.44	37.67	36.71	32.3067	30.4033	37.9400	-0.0876023988256109	0.421473859069853	0.999705305165888	-0.319490173506895	0.000550444565289457	0.00882609305413297
ENSRNOG00000011151	Tenm4	10.40	12.03	11.24	10.68	9.46	10.71	7.48	9.10	6.95	11.2233	10.2833	7.8433	-0.126193231790866	0.149164341316655	0.999705305165888	0.390769168812479	0.000623333021220759	0.00972455923332549
ENSRNOG00000011154	Adgrf5	10.59	9.16	10.73	10.33	9.02	9.49	12.24	11.49	12.83	10.1600	9.6133	12.1867	-0.0797917382524985	0.401012437340104	0.999705305165888	-0.34219490581725	9.88542224137117e-05	0.00225955816868174
ENSRNOG00000011156	Clstn3	104.71	102.77	123.10	100.38	111.48	112.90	87.16	98.85	81.10	110.1933	108.2533	89.0367	-0.0256254948344632	0.791565467409104	0.999705305165888	0.281939961524364	0.00100625232561033	0.0140801816892828
ENSRNOG00000011161	Slc2a12	1.18	4.82	0.71	0.89	1.20	1.45	8.12	1.90	6.66	2.2367	1.1800	5.5600	-0.922563406117188	0.265784426270449	0.999705305165888	-2.23629802336167	0.0002624423456925	0.00479771325280277
ENSRNOG00000011184	Slc13a4	1.52	17.82	1.17	1.71	1.79	2.95	28.08	4.78	24.53	6.8367	2.1500	19.1300	-1.66895642616924	1	1	-3.15342830875665	1.86642474260117e-05	0.000602533635537484
ENSRNOG00000011200	Bhmt	0.28	1.17	0.36	0.41	0.19	0.65	4.71	1.05	1.59	0.6033	0.4167	2.4500	-0.534061602421116	0.460547760988627	0.999705305165888	-2.55581615506164	1.20719394683459e-05	0.000420420534332961
ENSRNOG00000011261	Ttc14	8.06	8.23	8.54	8.01	8.50	8.03	4.51	3.73	5.19	8.2767	8.1800	4.4767	-0.0169490125139366	0.924496826821108	0.999705305165888	0.869675944235461	1.67629470624224e-08	1.76205149029939e-06
ENSRNOG00000011268	Chd5	31.99	35.65	37.91	35.81	33.94	37.72	27.22	29.27	25.69	35.1833	35.8233	27.3933	0.0260074123711643	0.633957378535511	0.999705305165888	0.387074755438027	4.55177787561523e-07	2.86379922619456e-05
ENSRNOG00000011280	Mllt3	5.21	6.59	6.12	6.12	6.77	5.55	4.38	3.89	4.68	5.9733	6.1467	4.3167	0.0412680183717355	0.758409239767453	0.999705305165888	0.509886557855421	0.00271502327631872	0.0301715288354666
ENSRNOG00000011284	Sgms2	0.91	2.06	0.60	1.20	1.22	0.98	3.88	2.93	2.20	1.1900	1.1333	3.0033	-0.0703893278914022	0.906124474629344	0.999705305165888	-1.40599235967584	1.83704998903572e-05	0.000596401219604272
ENSRNOG00000011292	NEWGENE_621351	1.71	2.22	0.42	1.18	1.71	1.81	9.69	2.92	7.84	1.4500	1.5667	6.8167	0.111645355828912	0.81906088964307	0.999705305165888	-2.12136818126411	4.51224293678548e-05	0.00121162859793216
ENSRNOG00000011294	Usp33	44.09	50.36	44.66	48.07	49.00	46.29	36.77	36.49	38.78	46.3700	47.7867	37.3467	0.0434164099619234	0.426655275855531	0.999705305165888	0.355628653983097	1.96335319916221e-08	1.99095563531514e-06
ENSRNOG00000011300	AABR07031193.1	1.24	6.23	0.99	1.57	1.11	1.19	6.89	1.05	5.73	2.8200	1.2900	4.5567	-1.12832409697554	0.0929001345746737	0.999705305165888	-1.82060777146165	0.00122898643962223	0.0164929563684086
ENSRNOG00000011310	Pde10a	12.50	14.46	12.50	13.72	12.42	11.57	9.88	9.09	9.51	13.1533	12.5700	9.4933	-0.0654438055818912	0.608526273175321	0.999705305165888	0.404998004175267	0.000182482240181413	0.00366217850813433
ENSRNOG00000011320	Igfbpl1	1.01	3.73	0.85	1.14	1.26	0.70	6.39	1.26	3.44	1.8633	1.0333	3.6967	-0.850580067568954	0.133644013556662	0.999705305165888	-1.83891924488748	0.000328582540341788	0.00578351131625679
ENSRNOG00000011351	Mat1a	0.00	0.00	0.00	0.00	0.00	0.00	1.57	0.54	0.25	0.0000	0.0000	0.7867	0	1	1	-9.61960864352805	1.64575793908028e-08	1.76205149029939e-06
ENSRNOG00000011379	Ccndbp1	17.90	23.79	28.05	26.63	23.00	19.91	29.30	28.91	30.39	23.2467	23.1800	29.5333	-0.00414329704907881	0.974172966426648	0.999705305165888	-0.349463631714751	0.00272416957811746	0.030220051066388
ENSRNOG00000011381	Acsbg1	83.41	79.44	84.32	84.77	85.66	80.75	103.81	103.93	95.85	82.3900	83.7267	101.1967	0.0232179471340732	0.635545358103261	0.999705305165888	-0.273402674969434	1.03640130847526e-05	0.000369907291031159
ENSRNOG00000011387	Tet3	2.98	2.93	3.06	2.89	2.76	2.86	2.00	2.14	2.14	2.9900	2.8367	2.0933	-0.0759488532332969	0.622635513566464	0.999705305165888	0.43839457279434	0.00380856891320576	0.0392227528499189
ENSRNOG00000011407	Prag1	11.74	12.11	12.93	11.95	12.81	11.02	9.29	8.60	9.87	12.2600	11.9267	9.2533	-0.0397680923600255	0.719389431594644	0.999705305165888	0.366145819473652	0.000237843307413041	0.00449581225492699
ENSRNOG00000011413	Scp2	55.92	62.49	59.42	55.67	59.96	55.64	71.23	64.74	71.23	59.2767	57.0900	69.0667	-0.0542262598268501	0.473199882224564	0.999705305165888	-0.274751534857583	1.83158543556996e-05	0.000596401219604272
ENSRNOG00000011419	Aldh6a1	34.42	36.94	36.55	31.24	35.56	33.67	44.52	40.49	45.84	35.9700	33.4900	43.6167	-0.103063783428664	0.188736018643912	0.999705305165888	-0.381149142507526	6.68519100619369e-07	3.90664433070417e-05
ENSRNOG00000011440	Ccdc39	4.13	4.78	3.94	3.88	4.29	4.32	2.97	2.31	3.33	4.2833	4.1633	2.8700	-0.0409948824732828	0.682738055623519	0.999705305165888	0.536688334211112	0.00143165113927261	0.0185942141501199
ENSRNOG00000011460	Arfgef3	9.78	10.92	10.44	10.62	9.18	10.04	7.14	6.23	6.80	10.3800	9.9467	6.7233	-0.0615214088237987	0.532920753677981	0.999705305165888	0.565036451642278	2.8245804315605e-09	4.16178991963004e-07
ENSRNOG00000011474	Ppp1r3b	0.38	1.46	0.14	0.39	0.23	0.35	1.55	0.86	1.79	0.6600	0.3233	1.4000	-1.02944377789248	0.239458111678575	0.999705305165888	-2.114332675479	3.96126111693609e-06	0.000168612791098423
ENSRNOG00000011475	Srcin1	25.58	25.83	29.84	25.38	25.73	27.54	20.39	22.15	20.14	27.0833	26.2167	20.8933	-0.0469210473874889	0.603987986385188	0.999705305165888	0.327441585830473	4.36689673061959e-05	0.00117810536367999
ENSRNOG00000011501	Atp1b3	54.95	65.72	55.51	60.33	54.70	56.77	77.49	69.34	80.63	58.7267	57.2667	75.8200	-0.0363201219561441	0.729109120112784	0.999705305165888	-0.404882825865973	1.61521428207313e-07	1.17985928002791e-05
ENSRNOG00000011559	Cnn3	79.21	83.38	65.19	83.84	83.87	74.90	104.95	103.71	102.16	75.9267	80.8700	103.6067	0.0909979391082297	0.248485935254943	0.999705305165888	-0.357440320988511	5.6356726639785e-08	4.67083466607333e-06
ENSRNOG00000011573	Csad	8.46	10.95	8.42	8.62	9.82	11.02	16.28	12.77	17.67	9.2767	9.8200	15.5733	0.0821165217042413	0.570837795226976	0.999705305165888	-0.665282843844165	1.10496530969404e-05	0.000389539815415452
ENSRNOG00000011585	Fat3	2.39	2.85	2.73	2.73	2.41	2.72	1.93	1.80	1.80	2.6567	2.6200	1.8433	-0.020050411731867	0.913130320163327	0.999705305165888	0.507249832023902	8.52420559569548e-06	0.000316699957465936
ENSRNOG00000011592	Lrp10	15.08	14.95	12.85	14.14	11.31	13.33	19.26	14.62	17.25	14.2933	12.9267	17.0433	-0.144992102350973	0.239394753108238	0.999705305165888	-0.398857222580144	0.00138848720345191	0.018133432500233
ENSRNOG00000011603	Cab39l	15.16	29.55	12.61	15.58	16.63	16.12	38.68	19.87	33.07	19.1067	16.1100	30.5400	-0.246119614834423	0.524926890129889	0.999705305165888	-0.922743568090283	8.20425121209866e-07	4.68321478958175e-05
ENSRNOG00000011612	Tdo2	0.00	0.00	0.04	0.03	0.04	0.00	1.22	0.26	0.19	0.0133	0.0233	0.5567	0.807354922057606	0.831788715643526	0.999705305165888	-4.57634937041645	0.0010666139529897	0.0147098863484716
ENSRNOG00000011613	Ppip5k2	6.42	10.92	8.94	7.95	9.79	13.54	10.87	6.18	5.57	8.7600	10.4267	7.5400	0.251275236985027	0.386354411939504	0.999705305165888	0.467641583317536	0.00416957295374099	0.0422048134763094
ENSRNOG00000011619	Myo9a	8.15	8.58	7.94	8.59	8.17	7.92	6.13	6.50	6.31	8.2233	8.2267	6.3133	0.000584678849296133	0.955812655649441	0.999705305165888	0.381906063681034	1.50641521075638e-05	0.000508201405444798
ENSRNOG00000011622	Echdc1	13.37	14.36	15.46	15.05	13.59	14.21	17.99	18.75	19.27	14.3967	14.2833	18.6700	-0.0114021122071666	0.972905110608604	0.999705305165888	-0.386389223947499	0.000479713265154492	0.00786848427973196
ENSRNOG00000011623	Rab3c	38.92	34.89	43.85	41.65	36.67	42.18	23.72	26.13	20.26	39.2200	40.1667	23.3700	0.0344092050913824	0.559410435153296	0.999705305165888	0.781341006500706	1.22188583892349e-12	5.01525951838143e-10
ENSRNOG00000011647	S100a6	1.58	2.55	1.60	1.72	2.51	1.82	7.40	4.29	5.44	1.9100	2.0167	5.7100	0.0784000034050543	0.883922433061055	0.999705305165888	-1.50151810392204	0.000966695104519252	0.0136597187760716
ENSRNOG00000011648	Aqp1	0.48	22.14	0.29	0.42	0.27	0.30	24.19	3.17	20.83	7.6367	0.3300	16.0633	-4.53240512322507	1	1	-5.60516146566038	9.80676103892267e-12	2.8176458924998e-09
ENSRNOG00000011675	Zfp40	6.20	4.75	6.02	3.96	8.06	6.50	3.48	3.45	3.71	5.6567	6.1733	3.5467	0.126097533717572	0.556751987747077	0.999705305165888	0.799585947759045	0.000612951871181762	0.00960335521029968
ENSRNOG00000011714	Sat2	14.20	18.16	17.78	19.20	16.45	18.65	27.41	26.08	24.68	16.7133	18.1000	26.0567	0.114990201857788	0.4467467663878	0.999705305165888	-0.525662839742071	0.000159498365062247	0.00328505652963929
ENSRNOG00000011750	Fam180a	0.21	0.86	0.56	0.67	0.40	0.70	2.79	0.93	1.70	0.5433	0.5900	1.8067	0.118877395851921	0.843931949625047	0.999705305165888	-1.61454349127088	0.00122311419208639	0.0164600043383117
ENSRNOG00000011775	Mfap3l	35.85	36.15	28.84	35.62	35.72	29.47	46.87	43.71	45.23	33.6133	33.6033	45.2700	-0.000429267062196649	0.948117469774925	0.999705305165888	-0.429950956172654	2.43601906908795e-06	0.000113806321766957
ENSRNOG00000011800	F3	13.22	15.67	15.03	13.31	11.44	11.65	21.88	13.68	19.70	14.6400	12.1333	18.4200	-0.270939603919144	0.0446320739092954	0.999705305165888	-0.602297111726437	0.000227695357073918	0.00437596461605047
ENSRNOG00000011803	Lrfn2	8.09	8.07	8.69	8.68	9.04	8.11	6.98	6.51	6.00	8.2833	8.6100	6.4967	0.0558017916683522	0.630529999659241	0.999705305165888	0.406313552860109	0.00260079682720842	0.0292466643863313
ENSRNOG00000011815	Sgk1	41.97	33.29	41.58	37.28	72.76	43.67	25.41	26.16	25.88	38.9467	51.2367	25.8167	0.395676763044384	0.227458079712596	0.999705305165888	0.988873882196631	0.00136002942081475	0.0178428821806891
ENSRNOG00000011821	S100a4	3.89	4.37	2.89	4.72	4.17	3.84	10.27	5.14	8.91	3.7167	4.2433	8.1067	0.191188709093688	0.58245252382887	0.999705305165888	-0.933910809542229	0.00504586416230015	0.0485953364770348
ENSRNOG00000011826	Lzts1	22.76	23.31	28.09	24.30	23.26	28.90	20.23	20.81	18.52	24.7200	25.4867	19.8533	0.0440639562091198	0.612658838794599	0.999705305165888	0.360361446252553	0.000220383524738187	0.00425441386669832
ENSRNOG00000011861	Aadat	3.56	3.58	4.42	3.25	4.41	3.35	5.98	4.67	7.20	3.8533	3.6700	5.9500	-0.0703269289363087	0.770298515120276	0.999705305165888	-0.697109605352093	0.00281858335887602	0.0311271995667289
ENSRNOG00000011871	AABR07066180.1	7.79	7.52	6.40	8.01	7.09	8.03	12.81	9.72	12.52	7.2367	7.7100	11.6833	0.0914055400210455	0.505814834181771	0.999705305165888	-0.599649178261791	2.72899157832975e-05	0.000812523071136902
ENSRNOG00000011875	Slc2a2	0.00	0.00	0.05	0.00	0.00	0.00	0.46	0.16	0.06	0.0167	0.0000	0.2267	-4.05889368905357	0.780646944351366	0.999705305165888	-7.82442843541655	0.000660373932936868	0.010164451990981
ENSRNOG00000011913	Cp	2.50	4.37	1.82	2.19	1.93	2.46	8.59	3.14	7.43	2.8967	2.1933	6.3867	-0.401268593079163	0.191836474208917	0.999705305165888	-1.54193807200094	3.48600580362734e-08	3.12996114837144e-06
ENSRNOG00000011946	Ptn	114.11	119.20	107.49	114.04	113.02	110.82	130.67	139.49	138.64	113.6000	112.6267	136.2667	-0.0124143794235885	0.932125614715108	0.999705305165888	-0.274884240135375	1.85110714592733e-05	0.000598709870330979
ENSRNOG00000011976	Nudt7	2.86	7.15	1.29	2.85	2.94	2.00	8.82	3.65	6.41	3.7667	2.5967	6.2933	-0.53662753924088	0.284276433638626	0.999705305165888	-1.27716353130017	0.000562265756554922	0.00896501190054027
ENSRNOG00000011980	Lrrc7	11.91	12.36	11.74	11.95	10.59	11.13	9.26	8.54	8.34	12.0033	11.2233	8.7133	-0.0969338783626347	0.305796311991344	0.999705305165888	0.365204580032209	0.000129524225268778	0.00278412483716766
ENSRNOG00000011989	Vat1l	8.52	37.97	10.71	10.35	9.37	8.85	56.73	12.55	44.63	19.0667	9.5233	37.9700	-1.00151411072938	0.135065538247159	0.999705305165888	-1.99532146340387	0.000744194272848017	0.011136428011829
ENSRNOG00000012002	Iqgap1	3.21	4.67	3.84	3.29	3.15	3.52	6.49	3.85	5.66	3.9067	3.3200	5.3333	-0.234754922354168	0.128573448755062	0.999705305165888	-0.683854257706643	5.92885618252811e-05	0.00150526585759355
ENSRNOG00000012053	S100a16	47.65	43.53	44.60	45.21	42.15	47.32	61.08	58.03	57.01	45.2600	44.8933	58.7067	-0.0117353641604035	0.949906274103978	0.999705305165888	-0.387023123109249	1.05972517553691e-05	0.000376444366715234
ENSRNOG00000012054	Zmpste24	16.28	17.66	15.15	14.78	15.31	14.40	19.49	17.64	19.98	16.3633	14.8300	19.0367	-0.141948068190259	0.215385466966798	0.999705305165888	-0.360262286080563	0.000419611610725749	0.00704350979289307
ENSRNOG00000012058	Egflam	2.45	2.24	2.26	2.12	1.81	2.30	3.28	2.72	3.65	2.3167	2.0767	3.2167	-0.157780814586867	0.43175151549836	0.999705305165888	-0.63129677913144	0.000786074525192896	0.0116318787466097
ENSRNOG00000012061	Prkcb	95.96	98.31	91.12	83.07	79.69	86.83	69.74	66.62	69.95	95.1300	83.1967	68.7700	-0.193374651236516	0.00331829231970949	0.90837788154099	0.274746381333361	1.95099614471247e-05	0.000623992997007389
ENSRNOG00000012062	Npc2	52.87	58.57	45.28	57.23	47.48	51.79	75.53	66.30	73.23	52.2400	52.1667	71.6867	-0.00202664556024298	0.94964107662721	0.999705305165888	-0.458576559058343	5.99718260288881e-07	3.54059694832878e-05
ENSRNOG00000012090	Slc16a8	0.12	0.94	0.04	0.06	0.15	0.08	1.72	0.06	1.00	0.3667	0.0967	0.9267	-1.92337871839709	0.0958723170177331	0.999705305165888	-3.26096007759594	0.000924140107153676	0.0132115619098206
ENSRNOG00000012151	Itpripl1	0.48	4.45	0.72	1.15	0.82	0.69	7.34	1.20	5.81	1.8833	0.8867	4.7833	-1.08682462180136	0.0814115339393647	0.999705305165888	-2.43155258606186	6.76557773095505e-07	3.94026332783561e-05
ENSRNOG00000012181	Lpl	26.68	34.92	29.75	23.83	30.42	24.21	35.42	33.46	36.48	30.4500	26.1533	35.1200	-0.219447393437757	0.0418184682313972	0.999705305165888	-0.425298010179421	8.5766397780043e-06	0.000317962780931218
ENSRNOG00000012207	Dst	25.84	26.75	26.53	26.55	26.36	26.03	21.71	20.59	22.50	26.3733	26.3133	21.6000	-0.00328590686600732	0.942439599547874	0.999705305165888	0.284762706121114	2.03702756488596e-08	2.05358585912684e-06
ENSRNOG00000012269	Lpcat3	13.77	15.55	12.88	13.33	14.24	14.32	19.58	16.58	17.31	14.0667	13.9633	17.8233	-0.0106371147280312	0.96979201577959	0.999705305165888	-0.352123792532096	0.00214320229815675	0.0254980430765523
ENSRNOG00000012297	Marchf8	15.59	14.42	12.51	15.34	14.98	13.30	20.02	18.55	23.01	14.1733	14.5400	20.5267	0.0368481731096492	0.693328081758491	0.999705305165888	-0.497472097404069	3.9075749708184e-07	2.49491425636809e-05
ENSRNOG00000012323	Cherp	13.79	12.90	14.23	12.70	13.30	13.38	11.58	10.61	10.35	13.6400	13.1267	10.8467	-0.0553430338437713	0.591589868626422	0.999705305165888	0.275248860229025	0.00322121199404247	0.034598425897382
ENSRNOG00000012324	Soga3	20.23	20.75	18.75	20.27	19.09	19.30	16.17	15.50	16.00	19.9100	19.5533	15.8900	-0.0260786506847056	0.831170528186063	0.999705305165888	0.299295445687278	0.000770228655707943	0.0114268259860148
ENSRNOG00000012325	Adk	36.50	31.89	35.77	35.08	37.45	32.77	45.37	40.03	41.19	34.7200	35.1000	42.1967	0.0157040827474439	0.804213018221275	0.999705305165888	-0.265658006947462	0.00318968974813666	0.0343240084694931
ENSRNOG00000012333	Kbtbd11	22.24	18.81	22.43	19.42	20.16	19.43	15.16	13.48	16.68	21.1600	19.6700	15.1067	-0.105342669835495	0.266581449959284	0.999705305165888	0.380811597179168	3.51509317181256e-05	0.000998298042650358
ENSRNOG00000012346	Epb41l2	25.14	24.15	19.32	25.19	23.31	21.80	30.59	30.38	33.16	22.8700	23.4333	31.3767	0.035105822827067	0.638202175114878	0.999705305165888	-0.421129905638082	1.56709077832828e-06	7.83045737031921e-05
ENSRNOG00000012354	Trim23	30.65	31.60	33.56	31.58	30.48	31.23	26.45	24.19	25.01	31.9367	31.0967	25.2167	-0.0384537994778832	0.614386408214004	0.999705305165888	0.302382360654179	7.97754576634206e-05	0.00189428252707949
ENSRNOG00000012362	Cacng3	35.47	34.29	42.84	36.13	36.28	40.78	29.00	29.55	27.65	37.5333	37.7300	28.7333	0.00753967856367499	0.900067450666761	0.999705305165888	0.392986731554807	1.43015420625629e-05	0.000484369908873322
ENSRNOG00000012366	Mesd	39.34	39.53	36.88	38.10	36.69	41.62	48.02	44.27	47.75	38.5833	38.8033	46.6800	0.00820280230991218	0.863298128142684	0.999705305165888	-0.266623971083632	0.000960686323025473	0.0135885534458309
ENSRNOG00000012367	Pcdh7	8.23	9.48	10.50	8.30	8.80	10.42	7.25	6.81	6.99	9.4033	9.1733	7.0167	-0.0357261958834736	0.818287382943348	0.999705305165888	0.386660236748338	0.00238467866316386	0.0275163825129062
ENSRNOG00000012393	S100a13	24.41	26.55	24.93	31.84	23.49	26.97	42.15	39.67	40.79	25.2967	27.4333	40.8700	0.116982635926898	0.473053055209576	0.999705305165888	-0.575112313432828	0.000279895634016325	0.0050592026740773
ENSRNOG00000012420	Bcl9l	10.10	9.78	9.83	9.81	9.51	9.57	7.53	6.62	7.03	9.9033	9.6300	7.0600	-0.0403784012707984	0.700664797063026	0.999705305165888	0.447867614572279	1.30843268555719e-06	6.79600758288614e-05
ENSRNOG00000012422	Tnik	25.35	23.87	23.54	25.77	26.70	24.95	20.82	18.69	21.88	24.2533	25.8067	20.4633	0.0895607646408288	0.186754495149114	0.999705305165888	0.334702637789978	1.99547105931294e-05	0.000634805964366085
ENSRNOG00000012436	Adh6	0.00	0.22	0.00	0.22	0.00	0.32	3.07	0.37	1.03	0.0733	0.1800	1.4900	1.29545588352617	0.460761458265363	0.999705305165888	-3.04924351901985	0.000558870802397543	0.00892898402458873
ENSRNOG00000012458	Cyp2e1	0.00	0.05	0.09	0.25	0.26	0.00	2.51	0.82	0.49	0.0467	0.1700	1.2733	1.86507041991389	0.252307659544573	0.999705305165888	-2.90500348606425	0.000425902801183027	0.00713521709387192
ENSRNOG00000012477	Eef1a2	395.45	380.28	451.55	392.07	416.30	403.53	322.80	362.27	305.45	409.0933	403.9667	330.1733	-0.0181937731491416	0.848789285902931	0.999705305165888	0.291012649080426	8.28130174621497e-05	0.00195769918146432
ENSRNOG00000012480	Pxylp1	10.15	10.31	8.24	8.18	7.47	8.50	12.99	9.18	10.21	9.5667	8.0500	10.7933	-0.249027547839915	0.0700940935049795	0.999705305165888	-0.423079796579426	0.00354201312248918	0.0371868235192394
ENSRNOG00000012490	Amph	40.41	41.02	34.30	34.76	43.17	34.04	26.66	28.33	26.19	38.5767	37.3233	27.0600	-0.047650649839188	0.681859952194131	0.999705305165888	0.463915999198879	1.70632998395778e-05	0.000563513842786363
ENSRNOG00000012495	Podxl	8.80	8.34	7.60	8.70	6.57	8.57	12.03	11.21	12.26	8.2467	7.9467	11.8333	-0.0534612645142082	0.802000346106443	0.999705305165888	-0.574434788817241	7.11150185576286e-07	4.12778385493253e-05
ENSRNOG00000012503	Dnajc16	17.88	19.26	20.68	19.25	17.85	17.64	14.36	14.80	14.84	19.2733	18.2467	14.6667	-0.078973174112088	0.46172221301622	0.999705305165888	0.315091910952934	0.00122481461160194	0.0164700304909562
ENSRNOG00000012580	Ccdc141	3.01	4.60	2.83	3.27	2.42	2.98	5.66	3.21	5.18	3.4800	2.8900	4.6833	-0.268017813348049	0.139197589705266	0.999705305165888	-0.696466231886452	0.000203862948830923	0.00400272593951741
ENSRNOG00000012620	Syngr3	39.38	45.25	46.53	39.07	44.63	44.42	33.18	36.91	30.00	43.7200	42.7067	33.3633	-0.0338321036183761	0.781228771282	0.999705305165888	0.35619786162959	0.0020996481101595	0.0250663668774513
ENSRNOG00000012622	Mmp15	11.31	13.21	11.37	11.12	10.97	11.34	13.73	13.93	13.15	11.9633	11.1433	13.6033	-0.102438568198674	0.327376904742482	0.999705305165888	-0.287779355640698	0.00128673464060749	0.0170893824880066
ENSRNOG00000012640	Dpp7	21.18	21.73	20.88	22.44	24.46	22.80	28.91	25.30	31.79	21.2633	23.2333	28.6667	0.127828377576372	0.191169842156954	0.999705305165888	-0.303178003721041	0.00482561794620749	0.0469198126196677
ENSRNOG00000012698	Chsy1	7.14	7.57	6.16	7.13	6.23	6.91	9.71	8.38	9.15	6.9567	6.7567	9.0800	-0.0420845116929359	0.78928009532532	0.999705305165888	-0.426380614545171	0.000269140226399376	0.00490455429481908
ENSRNOG00000012733	Ankrd12	8.17	9.46	8.89	9.63	8.72	8.69	6.80	6.90	7.56	8.8400	9.0133	7.0867	0.0280143761695962	0.654726447735211	0.999705305165888	0.346953554751079	5.21957511803297e-05	0.00135716825731177
ENSRNOG00000012747	Spock1	65.39	71.30	76.47	70.51	72.98	65.63	54.75	58.21	49.82	71.0533	69.7067	54.2600	-0.0276056919645997	0.792375441216211	0.999705305165888	0.361407592792412	4.34394147326269e-05	0.00117559194752866
ENSRNOG00000012749	C1qb	23.89	19.01	19.15	23.09	18.68	22.32	27.46	29.69	26.03	20.6833	21.3633	27.7267	0.0466680595012848	0.724293477832026	0.999705305165888	-0.376137415127356	0.00420312915142097	0.0424474185362309
ENSRNOG00000012772	Nqo1	8.05	9.66	7.93	6.45	8.70	7.50	10.75	11.57	11.49	8.5467	7.5500	11.2700	-0.178885211685144	0.3339948447341	0.999705305165888	-0.57793896595978	0.000409710621451865	0.006917729092271
ENSRNOG00000012775	Ccdc127	14.66	14.91	13.94	14.92	16.56	14.75	10.86	10.23	11.87	14.5033	15.4100	10.9867	0.0874823456954153	0.505213380797912	0.999705305165888	0.488113120052719	0.00100527862143387	0.0140779838788777
ENSRNOG00000012791	Ajuba	0.90	1.33	0.86	0.61	0.84	1.27	1.94	1.59	1.89	1.0300	0.9067	1.8067	-0.184000186654035	0.622347136547025	0.999705305165888	-0.994686200103534	0.00149019744121998	0.019199935492669
ENSRNOG00000012802	Tenm3	13.67	17.21	17.10	16.32	14.39	18.19	13.63	12.91	11.71	15.9933	16.3000	12.7500	0.0274013075461645	0.716352386935096	0.999705305165888	0.35437471737222	0.000328780154877409	0.00578351131625679
ENSRNOG00000012818	Ksr1	19.29	19.10	16.93	18.00	18.66	17.82	13.84	15.07	14.59	18.4400	18.1600	14.5000	-0.0220744531384231	0.849702555202365	0.999705305165888	0.324711302388618	0.00013408764623423	0.0028537493005332
ENSRNOG00000012821	Cnmd	0.32	6.05	0.00	0.08	0.00	0.15	1.12	0.21	2.07	2.1233	0.0767	1.1333	-4.79158760619928	0.0542366681846143	0.999705305165888	-3.88582898008068	0.000184401690720771	0.00369422169346664
ENSRNOG00000012830	Paqr8	26.28	26.65	22.17	22.84	25.38	22.07	32.21	29.58	29.37	25.0333	23.4300	30.3867	-0.0954934528173405	0.427315908325317	0.999705305165888	-0.375081469681007	0.000190299940954377	0.00377512161347814
ENSRNOG00000012840	Sparc	243.22	238.04	211.31	243.67	209.02	213.78	326.45	348.26	295.62	230.8567	222.1567	323.4433	-0.055419959439918	0.485917672968017	0.999705305165888	-0.541935541265021	8.58737244626421e-12	2.5523743724336e-09
ENSRNOG00000012847	Scgb1c1	0.16	4.91	0.33	0.38	0.46	0.00	11.81	2.14	6.84	1.8000	0.2800	6.9300	-2.68449817427207	0.0344135734358395	0.999705305165888	-4.62935662007961	4.59955043722915e-08	3.94485820832803e-06
ENSRNOG00000012865	Parp3	2.86	3.81	1.73	1.86	1.57	2.40	4.47	2.82	4.47	2.8000	1.9433	3.9200	-0.526893444465629	0.101303869155045	0.999705305165888	-1.01232027163587	0.000254880263993519	0.00470284741604363
ENSRNOG00000012892	Abca4	0.05	2.73	0.08	0.17	0.10	0.07	2.95	0.23	2.13	0.9533	0.1133	1.7700	-3.07240849552805	1	1	-3.96510520955382	7.06368184287607e-05	0.00171750086444768
ENSRNOG00000012929	Wsb1	19.97	23.15	19.94	20.98	22.69	21.12	14.06	15.80	15.06	21.0200	21.5967	14.9733	0.0390459877844256	0.635075288472007	0.999705305165888	0.528413230067162	4.18073588656244e-07	2.64969507163419e-05
ENSRNOG00000012942	Satb1	15.30	16.46	20.92	18.31	17.56	23.43	13.32	15.11	14.61	17.5600	19.7667	14.3467	0.170776759176854	0.17643238755903	0.999705305165888	0.462354026876741	0.000252856671835536	0.00468742302255688
ENSRNOG00000012952	Lrig1	7.82	7.04	7.01	6.58	7.32	5.76	8.22	9.90	9.26	7.2900	6.5533	9.1267	-0.153689898707513	0.307710221188547	0.999705305165888	-0.47785912491732	0.000777602203312351	0.0115163955179567
ENSRNOG00000012953	Arsa	9.46	10.86	9.33	9.67	11.00	10.05	13.33	12.07	12.54	9.8833	10.2400	12.6467	0.0511461112877907	0.597877511893011	0.999705305165888	-0.304541462690323	0.00239248917416694	0.027588040718036
ENSRNOG00000012957	Sh3glb1	23.69	25.65	19.36	25.38	25.25	21.94	32.20	29.05	29.71	22.9000	24.1900	30.3200	0.079063170995619	0.452283848731434	0.999705305165888	-0.325858984191167	0.000960870505856945	0.0135885534458309
ENSRNOG00000012960	Uap1l1	3.60	3.70	2.82	3.64	2.95	3.93	5.36	4.99	5.33	3.3733	3.5067	5.2267	0.055925414597995	0.764877205689615	0.999705305165888	-0.575790854822905	0.00121158700830064	0.0163559502240366
ENSRNOG00000012991	Adgra2	4.21	5.38	4.19	5.36	4.12	4.52	6.19	6.13	7.44	4.5933	4.6667	6.5867	0.0228509391280394	0.828286052769511	0.999705305165888	-0.497156119752349	0.000807969089507944	0.0118541099013
ENSRNOG00000013004	Akr1d1	0.00	0.00	0.00	0.00	0.00	0.00	0.89	0.18	0.16	0.0000	0.0000	0.4100	0	1	1	-8.67948009950545	5.33518105993354e-06	0.000214890622178024
ENSRNOG00000013128	Tmem179	29.18	30.42	34.91	33.76	39.15	37.06	28.88	32.61	28.65	31.5033	36.6567	30.0467	0.218571115291117	0.0156920204274042	0.999705305165888	0.286870652636442	0.00301057285292939	0.0327233703730452
ENSRNOG00000013147	Cacna1d	7.95	7.69	8.52	8.43	9.03	8.24	6.92	6.30	6.84	8.0533	8.5667	6.6867	0.0891479047561627	0.288813467091945	0.999705305165888	0.35744675346906	5.5334831690281e-05	0.00142163511700261
ENSRNOG00000013178	Cmip	59.18	61.52	66.79	59.84	59.63	60.83	48.32	53.58	46.33	62.4967	60.1000	49.4100	-0.0564142530508447	0.45946978861557	0.999705305165888	0.282561935151037	0.000397481378158966	0.00675255130574467
ENSRNOG00000013179	Tinagl1	2.88	4.36	3.30	2.83	3.05	3.64	6.07	4.13	5.86	3.5133	3.1733	5.3533	-0.146841388329271	0.608505898745078	0.999705305165888	-0.754438414209371	0.00104619912277128	0.0145080048224635
ENSRNOG00000013190	Rnaset2	21.74	27.70	19.11	22.34	21.07	22.79	37.26	28.82	32.17	22.8500	22.0667	32.7500	-0.0503254489720061	0.781471646125534	0.999705305165888	-0.569626190338749	1.20659049694063e-05	0.000420420534332961
ENSRNOG00000013228	Scrg1	19.87	22.68	19.14	21.86	21.84	21.19	28.80	26.89	26.22	20.5633	21.6300	27.3033	0.072959519752613	0.40759474086093	0.999705305165888	-0.336043428332589	0.000121685649465136	0.00265200873720542
ENSRNOG00000013257	Hecw2	5.61	5.59	6.44	5.37	5.28	5.82	3.68	3.67	3.93	5.8800	5.4900	3.7600	-0.0990100058311656	0.438415689997368	0.999705305165888	0.546073487327561	9.92470197342007e-06	0.000355828816923555
ENSRNOG00000013265	Tgfbr2	4.24	5.53	3.39	4.16	4.01	4.04	8.76	5.48	7.60	4.3867	4.0700	7.2800	-0.108096288747839	0.612847650415728	0.999705305165888	-0.838909655932449	4.95175169299964e-06	0.000203245827227668
ENSRNOG00000013282	Mctp1	12.38	11.31	10.26	13.45	13.82	9.85	8.15	10.06	9.44	11.3167	12.3733	9.2167	0.12878513599547	0.249991383037553	0.999705305165888	0.424917230005498	0.000797487952432828	0.0117403029991371
ENSRNOG00000013291	Cyp2c23	0.00	0.00	0.04	0.00	0.00	0.00	1.04	0.33	0.47	0.0133	0.0000	0.6133	-3.7369655941662	0.780646944351366	0.999705305165888	-9.26052755022322	3.16267543319954e-06	0.000141569176841783
ENSRNOG00000013309	Pik3ap1	1.20	1.31	1.06	1.06	1.12	1.05	2.34	1.60	2.11	1.1900	1.0767	2.0167	-0.14438990933517	0.594161449349864	0.999705305165888	-0.90540097746803	0.000187956889706889	0.0037458830308174
ENSRNOG00000013312	Kcnt2	10.13	9.54	10.37	9.59	9.56	8.86	6.19	6.17	6.89	10.0133	9.3367	6.4167	-0.10094282943976	0.370495769348902	0.999705305165888	0.54108353760488	1.60866391491077e-08	1.73323482682168e-06
ENSRNOG00000013340	Twsg1	14.39	21.10	13.58	13.96	14.23	13.93	22.16	15.84	20.47	16.3567	14.0400	19.4900	-0.220335835042514	0.0976935301121716	0.999705305165888	-0.473191154953329	2.37760060974509e-05	0.000728018772848945
ENSRNOG00000013351	Stxbp5	37.23	46.12	40.78	40.79	44.82	41.61	30.70	31.48	32.91	41.3767	42.4067	31.6967	0.0354736604467445	0.333087117275837	0.999705305165888	0.419959956360423	1.19528274218993e-08	1.32086405080847e-06
ENSRNOG00000013364	Hey2	2.60	2.33	2.17	2.22	2.17	2.41	3.50	3.59	3.50	2.3667	2.2667	3.5300	-0.0622842782543424	0.803044586472377	0.999705305165888	-0.639095937854633	0.00161301126803634	0.0202820578042877
ENSRNOG00000013388	Pgap1	8.42	9.82	9.33	9.21	8.58	10.21	6.67	6.53	6.42	9.1900	9.3333	6.5400	0.0223275598221377	0.803788717577247	0.999705305165888	0.51310178561309	4.13694055809744e-05	0.00113201140128638
ENSRNOG00000013391	Sorbs2	25.20	25.91	29.49	23.84	25.13	27.09	20.59	19.01	20.70	26.8667	25.3533	20.1000	-0.0836418997847422	0.321315969543498	0.999705305165888	0.334979936843142	6.6553635199544e-06	0.000257246214619942
ENSRNOG00000013484	Gsta1	77.62	104.93	82.33	91.03	89.87	90.82	157.57	107.81	155.85	88.2933	90.5733	140.4100	0.0367818434513642	0.501338632143112	0.999705305165888	-0.63248742946253	1.78758517533846e-08	1.84528028968022e-06
ENSRNOG00000013516	Sf3b1	57.25	65.22	56.47	53.52	58.83	54.87	46.68	41.93	49.41	59.6467	55.7400	46.0067	-0.0977285132182402	0.157860435553248	0.999705305165888	0.276870070183973	0.000107498184047644	0.00240358131620926
ENSRNOG00000013572	Lxn	33.41	35.33	35.25	38.84	39.75	42.49	30.87	33.12	30.23	34.6633	40.3600	31.4067	0.219515779258397	0.0253916377523668	0.999705305165888	0.361855343159591	0.000693187240917269	0.010576277346828
ENSRNOG00000013657	Stmn3	300.03	328.01	347.72	332.89	315.03	330.68	256.78	294.84	234.46	325.2533	326.2000	262.0267	0.00419293968373863	0.865474939147982	0.999705305165888	0.316043138569383	0.000862867967891563	0.0124685506273953
ENSRNOG00000013683	S1pr1	52.88	53.90	49.99	57.79	55.39	55.82	69.52	83.85	73.13	52.2567	56.3333	75.5000	0.108373739300143	0.0733618458319727	0.999705305165888	-0.422487803764052	4.5885152294187e-07	2.87641505599814e-05
ENSRNOG00000013689	Vps18	10.24	9.38	10.52	10.19	10.88	10.47	8.54	8.84	8.17	10.0467	10.5133	8.5167	0.0655032431926767	0.503758174942614	0.999705305165888	0.303859368965522	0.00365236034037892	0.0379524050077108
ENSRNOG00000013707	Spata13	5.03	5.37	4.05	5.39	6.37	4.94	7.72	7.40	6.72	4.8167	5.5667	7.2800	0.208778609973373	0.0894207254435714	0.999705305165888	-0.387124753558437	0.000585059396377364	0.00922766599647701
ENSRNOG00000013733	Ppp4r1	5.28	6.18	5.18	5.42	4.87	5.16	7.34	6.01	6.72	5.5467	5.1500	6.6900	-0.107048595349356	0.485887352640061	0.999705305165888	-0.37743377857088	0.00504539511423252	0.0485953364770348
ENSRNOG00000013736	C9	0.00	0.00	0.00	0.05	0.00	0.03	1.81	0.22	0.21	0.0000	0.0267	0.7467	4.73696559416621	0.530766659629812	0.999705305165888	-4.8073549220576	6.57916153007048e-05	0.00162490208620179
ENSRNOG00000013763	Erlin2	11.68	18.35	11.27	12.89	9.71	11.87	23.29	13.91	20.19	13.7667	11.4900	19.1300	-0.260800482939542	0.102663938138886	0.999705305165888	-0.735458075699999	2.97336135948562e-06	0.000134888885463612
ENSRNOG00000013793	C1qtnf9	0.80	0.50	1.24	0.86	1.00	0.67	0.32	0.03	0.33	0.8467	0.8433	0.2267	-0.00569111207785684	0.98085743418093	0.999705305165888	1.89553073344397	0.00362328454912356	0.0377640884778362
ENSRNOG00000013867	Fgf1	0.97	3.33	0.83	0.57	0.77	0.81	4.37	1.82	4.20	1.7100	0.7167	3.4633	-1.25462216601759	0.0064297055000131	0.999705305165888	-2.27278708931475	4.12669348727974e-10	7.8175900029907e-08
ENSRNOG00000013869	Kcnj4	19.60	20.23	21.78	21.50	22.19	22.93	18.24	19.12	17.32	20.5367	22.2067	18.2267	0.11279081835967	0.189028958525965	0.999705305165888	0.284942111068291	0.00236149346239074	0.0273587270148884
ENSRNOG00000013917	Igsf10	1.62	1.89	1.66	1.63	1.62	1.68	2.25	2.02	2.36	1.7233	1.6433	2.2100	-0.0685766339370233	0.666242483544235	0.999705305165888	-0.427421223734679	0.0010359222851135	0.0144018260266706
ENSRNOG00000013920	Arhgap26	8.06	10.40	9.18	9.43	9.35	10.45	6.79	7.18	5.45	9.2133	9.7433	6.4733	0.0806922134177943	0.49714810323634	0.999705305165888	0.589906628386861	6.44177779197502e-05	0.00160014131636682
ENSRNOG00000013949	Idh2	31.38	45.19	31.27	34.39	30.87	34.11	60.68	43.04	55.98	35.9467	33.1233	53.2333	-0.118010131491334	0.393063803789383	0.999705305165888	-0.684482042608069	3.07484502325234e-09	4.49214011490229e-07
ENSRNOG00000013973	Lcn2	1.01	1.61	1.02	0.13	0.71	1.21	9.47	1.76	2.50	1.2133	0.6833	4.5767	-0.828314540693247	0.253281817175911	0.999705305165888	-2.74363581064166	6.95783326604717e-05	0.0016968008439724
ENSRNOG00000013981	Ptpn5	42.09	44.57	45.93	47.21	48.31	43.13	33.84	35.87	36.44	44.1967	46.2167	35.3833	0.0644756455606683	0.305623294286905	0.999705305165888	0.385343245134104	2.8782379992139e-07	1.90838249494032e-05
ENSRNOG00000014006	Neto1	43.41	40.41	39.27	38.93	42.93	37.08	31.29	37.02	26.80	41.0300	39.6467	31.7033	-0.0494795792374863	0.56454829120651	0.999705305165888	0.322565039655123	0.00457364090177799	0.0450548383286528
ENSRNOG00000014013	Map4k4	44.09	40.13	35.90	40.35	40.22	37.28	51.39	46.99	51.17	40.0400	39.2833	49.8500	-0.027524621419621	0.887212547242096	0.999705305165888	-0.343676151869186	7.98130983247243e-09	9.48895173806843e-07
ENSRNOG00000014018	St8sia1	6.04	7.44	6.51	8.40	7.14	6.59	3.91	5.95	4.80	6.6633	7.3767	4.8867	0.146724979056385	0.373540968392183	0.999705305165888	0.594118347667199	0.00490445852417078	0.0474988542124607
ENSRNOG00000014025	Rasgrf1	158.09	153.98	185.81	160.83	162.17	167.92	121.88	147.32	126.06	165.9600	163.6400	131.7533	-0.0203101199836042	0.841852300653686	0.999705305165888	0.312685980114547	9.89597086463665e-05	0.00225955816868174
ENSRNOG00000014030	Synm	16.12	14.31	15.58	15.34	12.34	12.84	17.87	17.82	16.29	15.3367	13.5067	17.3267	-0.183313282302106	0.202714989261628	0.999705305165888	-0.359322459671062	0.00416020464397673	0.0421559614843291
ENSRNOG00000014034	Olfml2a	2.97	2.83	3.11	2.92	2.97	2.70	3.94	3.72	4.23	2.9700	2.8633	3.9633	-0.0527673003834602	0.753314220208412	0.999705305165888	-0.469018678607193	0.000438560790904487	0.00731882814559773
ENSRNOG00000014046	Sertm1	25.06	34.78	30.38	32.17	31.85	30.37	20.20	27.24	25.35	30.0733	31.4633	24.2633	0.0651867375700819	0.438341564096605	0.999705305165888	0.374893759211091	0.000828010154168369	0.0121274996157252
ENSRNOG00000014055	Nat1	1.60	0.84	1.25	0.83	0.74	0.86	1.61	1.63	2.21	1.2300	0.8100	1.8167	-0.602664502454615	0.190557798456387	0.999705305165888	-1.16529991605851	0.00179328209442075	0.0221449785284522
ENSRNOG00000014064	Ctsh	34.92	34.95	27.54	34.80	29.80	32.06	50.86	42.70	50.37	32.4700	32.2200	47.9767	-0.0111508905795193	0.914568969705242	0.999705305165888	-0.574376431187418	1.90119100164706e-08	1.93932731818898e-06
ENSRNOG00000014084	Sp1	4.26	5.14	4.51	4.50	4.15	4.71	5.80	5.29	5.65	4.6367	4.4533	5.5800	-0.0582024120681891	0.653552399584418	0.999705305165888	-0.325379520076293	0.0015470698330566	0.0197210900265829
ENSRNOG00000014102	Wdr38	0.14	1.61	0.21	0.38	0.32	0.13	1.99	0.59	1.49	0.6533	0.2767	1.3567	-1.23967041276828	0.238367714944512	0.999705305165888	-2.29384555291932	0.00224591782018754	0.0264102164408002
ENSRNOG00000014104	Myo5b	13.12	17.29	16.84	14.70	18.17	15.76	14.49	13.03	11.41	15.7500	16.2100	12.9767	0.0415322622429004	0.353438351060497	0.999705305165888	0.320964246891411	0.00228621124051732	0.0266945231319996
ENSRNOG00000014135	Rab11fip4	32.24	37.82	36.35	34.68	34.44	34.86	29.22	28.94	28.08	35.4700	34.6600	28.7467	-0.0333276757750192	0.72539404615373	0.999705305165888	0.269876977128819	0.000122492517940804	0.00265950694808756
ENSRNOG00000014137	Fbln1	8.59	12.20	7.81	9.76	7.64	9.13	14.49	9.19	17.07	9.5333	8.8433	13.5833	-0.108390471437056	0.483440695563412	0.999705305165888	-0.619175383777103	0.00057379555506124	0.00908325213379312
ENSRNOG00000014164	Paqr5	0.77	2.58	0.94	1.26	0.94	1.26	4.70	1.45	3.89	1.4300	1.1533	3.3467	-0.310205609862825	0.448350162429154	0.999705305165888	-1.53691532631405	8.97699373311958e-06	0.000329264670138826
ENSRNOG00000014182	Tns1	3.99	4.63	3.34	3.55	3.06	3.29	6.30	3.90	6.05	3.9867	3.3000	5.4167	-0.272716959231134	0.0676363040576174	0.999705305165888	-0.714939287836208	2.57183890196174e-05	0.000773750974361578
ENSRNOG00000014243	Pear1	1.34	2.57	1.67	2.19	1.34	1.97	4.23	2.81	4.05	1.8600	1.8333	3.6967	-0.0208335034171683	0.980270769195487	0.999705305165888	-1.01175584174969	6.20440930173985e-06	0.000241985999892971
ENSRNOG00000014248	Erbb4	4.57	3.98	4.53	5.24	4.23	4.38	3.49	3.37	3.10	4.3600	4.6167	3.3200	0.082523435438469	0.565691700264601	0.999705305165888	0.475668328868471	0.00299553996619568	0.0326010817406864
ENSRNOG00000014251	Capn5	13.89	13.97	15.91	14.81	15.03	14.48	11.18	13.00	11.74	14.5900	14.7733	11.9733	0.018015497410138	0.839893985565089	0.999705305165888	0.303170531308042	0.000945980642793121	0.0134569822746964
ENSRNOG00000014254	Cpt1a	9.75	11.24	9.83	10.11	10.19	9.55	14.67	12.05	13.64	10.2733	9.9500	13.4533	-0.0461359303626132	0.696897966769504	0.999705305165888	-0.435195242954186	9.10695731297818e-06	0.000331912974880404
ENSRNOG00000014288	Fn1	4.81	5.34	7.05	6.07	4.83	6.18	9.49	7.43	10.08	5.7333	5.6933	9.0000	-0.01010058996897	0.972180090152777	0.999705305165888	-0.660651432317704	2.21331898165569e-07	1.55736350713316e-05
ENSRNOG00000014297	Sdc4	15.81	17.79	15.10	16.76	16.62	18.28	25.34	22.27	22.68	16.2333	17.2200	23.4300	0.0851258711482986	0.374410765439992	0.999705305165888	-0.444271811466292	3.56962216310039e-06	0.000155789155619462
ENSRNOG00000014323	Extl2	22.12	24.43	24.26	23.30	26.45	23.84	19.96	17.41	18.60	23.6033	24.5300	18.6567	0.0555566182116154	0.546693796134987	0.999705305165888	0.394855986883103	0.000176677551191288	0.00357901798470813
ENSRNOG00000014333	Vcam1	17.49	18.39	14.79	17.51	16.79	16.10	24.67	23.60	24.90	16.8900	16.8000	24.3900	-0.00770809513526313	0.761666228464027	0.999705305165888	-0.537828525130061	4.75824316972844e-10	8.72631425563284e-08
ENSRNOG00000014347	Slc4a2	6.51	19.12	5.34	6.30	6.30	5.75	29.20	8.18	22.78	10.3233	6.1167	20.0533	-0.755091319944083	0.190141635864928	0.999705305165888	-1.71302450394706	0.000694491905366281	0.010576277346828
ENSRNOG00000014361	Edn1	2.26	1.19	1.52	1.13	1.35	0.93	1.95	3.37	2.18	1.6567	1.1367	2.5000	-0.543474112538112	0.221157903211269	0.999705305165888	-1.13711885635907	0.00385232543245427	0.0396242470943193
ENSRNOG00000014367	Ephb6	19.20	21.23	24.04	20.50	21.63	19.72	16.86	17.19	15.00	21.4900	20.6167	16.3500	-0.0598543882852052	0.554122527309898	0.999705305165888	0.334520458757133	0.000184721799394875	0.00369422169346664
ENSRNOG00000014371	Cdh13	26.99	30.80	32.74	33.15	30.94	31.33	23.58	23.19	20.71	30.1767	31.8067	22.4933	0.0758957319253818	0.298925756171463	0.999705305165888	0.499831712696743	9.61843692614259e-10	1.59434840547858e-07
ENSRNOG00000014380	AABR07003176.1	6.98	7.02	6.50	8.04	7.65	7.38	5.63	5.55	5.70	6.8333	7.6900	5.6267	0.170394094290175	0.188271066548246	0.999705305165888	0.450703099975797	0.000923363440133753	0.0132115619098206
ENSRNOG00000014398	Scara5	0.81	2.08	0.85	0.87	0.62	0.87	3.27	1.29	2.94	1.2467	0.7867	2.5000	-0.664251410525799	0.0887894020133144	0.999705305165888	-1.6681037360214	8.7331339510895e-07	4.9039249570955e-05
ENSRNOG00000014465	Oca2	0.20	0.68	0.11	0.15	0.03	0.11	0.67	0.37	0.39	0.3300	0.0967	0.4767	-1.77137562495204	0.0612111554167654	0.999705305165888	-2.30189034165082	0.00282340276588696	0.031160461127481
ENSRNOG00000014475	Slc31a1	10.30	19.95	7.46	10.55	9.60	7.85	25.59	11.39	23.53	12.5700	9.3333	20.1700	-0.429520323309336	0.325816739792517	0.999705305165888	-1.11174675750179	3.55623997435105e-06	0.000155599037862532
ENSRNOG00000014482	Slf2	7.13	9.36	6.69	7.61	8.52	8.02	6.71	5.78	6.91	7.7267	8.0500	6.4667	0.0591426227166631	0.554083971733216	0.999705305165888	0.315966536648645	0.00263558336376566	0.0294839612312888
ENSRNOG00000014503	Celf4	51.89	45.85	55.69	44.11	45.72	45.28	31.99	40.48	31.82	51.1433	45.0367	34.7633	-0.183446141095929	0.0876462283566879	0.999705305165888	0.373533628355221	0.00291142957956342	0.0318465320571661
ENSRNOG00000014509	Sacs	10.97	11.16	11.02	11.89	10.27	10.53	7.13	7.61	7.94	11.0500	10.8967	7.5600	-0.0201594932326798	0.851623973333339	0.999705305165888	0.527428736825042	7.19526903984831e-11	1.72276726358257e-08
ENSRNOG00000014562	Hnrnpf	56.36	60.19	54.14	60.34	60.05	55.70	71.03	68.63	78.31	56.8967	58.6967	72.6567	0.0449344425974356	0.465709432886888	0.999705305165888	-0.307816603243447	2.11364791165304e-05	0.000661291766769269
ENSRNOG00000014573	Ckmt1	143.75	135.31	160.43	149.29	144.73	142.06	111.16	126.42	113.78	146.4967	145.3600	117.1200	-0.0112375137636779	0.940510608301965	0.999705305165888	0.311642865950073	2.53210442698183e-05	0.00076446494249982
ENSRNOG00000014574	Entpd1	5.08	4.82	4.39	5.19	4.67	4.39	8.36	5.95	8.36	4.7633	4.7500	7.5567	-0.00404399715634909	0.987082755356788	0.999705305165888	-0.66982247180132	5.33338370553645e-06	0.000214890622178024
ENSRNOG00000014576	Dock3	19.85	21.48	21.55	18.74	20.67	21.48	15.67	16.16	15.98	20.9600	20.2967	15.9367	-0.0463959046540269	0.585182205063998	0.999705305165888	0.348892907256882	9.37292639204038e-06	0.000340168164362914
ENSRNOG00000014613	Ddah1	15.07	19.93	14.91	15.89	14.75	18.13	24.11	19.61	21.28	16.6367	16.2567	21.6667	-0.0333349314656244	0.832166760086485	0.999705305165888	-0.414445745767311	7.51308762866609e-05	0.0018038735046041
ENSRNOG00000014644	Zic1	4.51	5.04	2.24	3.19	3.05	3.31	10.13	3.68	10.10	3.9300	3.1833	7.9700	-0.303991080056653	0.282733580884563	0.999705305165888	-1.32404149178852	1.30870502011205e-05	0.000449417646249236
ENSRNOG00000014647	Cbfb	6.75	9.04	7.67	10.60	6.73	7.51	5.95	4.64	4.86	7.8200	8.2800	5.1500	0.0824621601919727	0.576845821859179	0.999705305165888	0.685058335428744	0.000199083001349008	0.00391779892723236
ENSRNOG00000014654	LOC691807	30.12	37.02	34.15	38.82	37.84	30.88	66.97	50.28	67.57	33.7633	35.8467	61.6067	0.0863816276861418	0.422589063535551	0.999705305165888	-0.781247507406589	1.03659412098548e-09	1.70189010015892e-07
ENSRNOG00000014660	Usp53	5.65	5.29	4.64	6.11	4.90	4.85	8.24	7.28	7.25	5.1933	5.2867	7.5900	0.0256975376423111	0.798890735319525	0.999705305165888	-0.521741520432643	1.36319576634641e-05	0.000463513448048239
ENSRNOG00000014686	Kcnd3	15.09	16.43	15.84	16.73	15.88	15.62	11.68	12.81	12.17	15.7867	16.0767	12.2200	0.0262617291329454	0.617190278132677	0.999705305165888	0.395724024222013	4.78184042541248e-07	2.97596198894172e-05
ENSRNOG00000014791	Peg3	64.58	66.83	71.96	70.36	65.64	68.40	59.59	55.61	54.47	67.7900	68.1333	56.5567	0.0072883196530985	0.810058316116337	0.999705305165888	0.268663697260174	1.9508091487989e-06	9.43656093251367e-05
ENSRNOG00000014819	Hap1	34.47	34.70	34.37	39.28	31.74	39.62	30.48	29.37	26.07	34.5133	36.8800	28.6400	0.0956848382895682	0.23703667435079	0.999705305165888	0.364807163165082	0.000359730562748831	0.00623255796103226
ENSRNOG00000014844	Kif21a	37.05	39.00	39.81	38.29	37.37	39.54	30.24	33.19	31.98	38.6200	38.4000	31.8033	-0.00824185334213172	0.925323457567828	0.999705305165888	0.271928327466863	0.000161550005778717	0.00331239414343077
ENSRNOG00000014851	Col4a4	2.25	2.61	2.03	2.24	2.18	2.11	3.92	3.96	3.94	2.2967	2.1767	3.9400	-0.0774209911578605	0.814585210684639	0.999705305165888	-0.8560751386311	3.2699208252874e-07	2.13523352678521e-05
ENSRNOG00000014863	Reck	3.11	7.48	4.05	4.15	2.77	3.94	8.32	4.59	7.90	4.8800	3.6200	6.9367	-0.430891450479681	0.30720001846291	0.999705305165888	-0.938252861930974	1.17492519638659e-05	0.000411878169810864
ENSRNOG00000014871	Zic4	0.55	0.63	0.43	0.28	0.52	0.44	1.23	0.42	1.25	0.5367	0.4133	0.9667	-0.376720567727744	0.398632444328005	0.999705305165888	-1.22571277962806	0.0023594841136955	0.0273538309589756
ENSRNOG00000014936	Ifitm2	8.80	10.54	5.57	6.75	6.73	8.22	17.64	8.46	15.54	8.3033	7.2333	13.8800	-0.199029978908995	0.50597297033542	0.999705305165888	-0.940275025967576	0.000971784704689062	0.0137091624583754
ENSRNOG00000014945	Kpna3	27.24	30.35	28.28	27.44	27.46	27.86	21.72	23.61	23.24	28.6233	27.5867	22.8567	-0.0532205465760505	0.58781919439174	0.999705305165888	0.271356122994144	0.00328304524209467	0.0351056848884711
ENSRNOG00000014961	Pdpn	10.01	12.21	8.06	9.99	10.05	9.22	19.56	17.89	18.89	10.0933	9.7533	18.7800	-0.0494354358472405	0.798831051546891	0.999705305165888	-0.945229794236444	1.08067440687081e-15	1.43305739231123e-12
ENSRNOG00000014964	Hp	0.63	0.57	0.89	1.03	0.71	0.30	25.57	3.82	2.27	0.6967	0.6800	10.5533	-0.0349337901093877	0.975223859589285	0.999705305165888	-3.95602019816568	0.00034616198513698	0.00603996605442956
ENSRNOG00000014973	Tekt1	3.50	4.57	1.74	2.68	2.09	2.75	6.43	2.99	6.06	3.2700	2.5067	5.1600	-0.3835204745416	0.286865462084889	0.999705305165888	-1.04160090446677	0.0011110857691147	0.0152257611874153
ENSRNOG00000014975	Zfp483	27.27	26.31	25.93	23.69	26.79	25.73	19.95	16.65	19.56	26.5033	25.4033	18.7200	-0.0611560047046891	0.539448884984556	0.999705305165888	0.440437379711836	2.03328861493058e-05	0.000643153439133729
ENSRNOG00000014999	Tnpo1	9.21	10.77	8.79	9.31	9.15	8.92	11.79	9.29	12.18	9.5900	9.1267	11.0867	-0.0714427744813868	0.459496532863339	0.999705305165888	-0.280665722029373	0.00465911200348898	0.0456354726296287
ENSRNOG00000015018	Pdia3	135.36	149.81	135.28	139.62	143.27	130.41	175.45	149.90	185.68	140.1500	137.7667	170.3433	-0.0247448813791066	0.77077872362225	0.999705305165888	-0.306218623303277	6.29681451080943e-05	0.00157777304290471
ENSRNOG00000015020	Idh1	26.44	28.63	26.16	29.29	22.44	25.43	38.36	31.57	38.56	27.0767	25.7200	36.1633	-0.0741595009934401	0.533223708352135	0.999705305165888	-0.491637020757323	1.66253716267398e-05	0.000552225012472771
ENSRNOG00000015030	Tjp2	9.00	9.76	8.33	9.98	9.55	9.04	12.64	10.74	11.98	9.0300	9.5233	11.7867	0.0767406427343572	0.398022097273834	0.999705305165888	-0.307617238455064	0.00144873014677087	0.0187356781696796
ENSRNOG00000015068	Il11ra1	8.29	7.55	6.74	8.01	7.61	6.95	12.08	9.42	10.73	7.5267	7.5233	10.7433	-0.000639067581166137	0.96649069600562	0.999705305165888	-0.513997769867705	0.0011843461302525	0.0161028656085912
ENSRNOG00000015124	Gpam	22.72	23.70	19.65	22.89	23.45	16.86	28.01	25.52	31.46	22.0233	21.0667	28.3300	-0.0640707863128051	0.6081893612947	0.999705305165888	-0.427368544034787	0.000573670975598523	0.00908325213379312
ENSRNOG00000015133	Kmt2a	8.29	8.28	8.08	7.87	7.74	7.72	6.25	5.12	6.04	8.2167	7.7767	5.8033	-0.0794013392810747	0.304596095231775	0.999705305165888	0.4222701043331	1.18491776838079e-06	6.28516843357427e-05
ENSRNOG00000015187	Acot8	9.00	7.96	10.35	8.96	9.64	11.53	7.78	7.19	6.13	9.1033	10.0433	7.0333	0.141771358829172	0.325833958900113	0.999705305165888	0.513957673999912	0.000839160292610723	0.012228473613116
ENSRNOG00000015202	Dnajc5	62.08	64.77	68.02	63.13	64.67	65.90	51.64	55.07	49.94	64.9567	64.5667	52.2167	-0.00868805259833561	0.997008774982019	0.9998128824388	0.3062791842322	0.000915645851055959	0.0131430631360147
ENSRNOG00000015233	Etfa	28.16	29.47	25.44	27.55	29.62	28.66	39.34	30.56	37.56	27.6900	28.6100	35.8200	0.0471544439562523	0.612287851881042	0.999705305165888	-0.324245839662778	0.00360595019111528	0.0376517112929354
ENSRNOG00000015278	Myl12a	25.87	23.76	17.50	24.18	19.76	24.37	33.83	29.45	34.21	22.3767	22.7700	32.4967	0.0251391497820414	0.841591511481243	0.999705305165888	-0.513157450355757	8.95636771084642e-05	0.00208084667071808
ENSRNOG00000015285	Lrp4	9.40	9.53	7.95	11.09	9.04	8.97	14.13	16.15	12.92	8.9600	9.7000	14.4000	0.114486015016886	0.235804182979585	0.999705305165888	-0.570012159255185	2.4930944825039e-07	1.71228907505517e-05
ENSRNOG00000015295	Ctdsp1	19.89	18.97	17.31	20.48	19.23	20.79	28.20	24.16	27.78	18.7233	20.1667	26.7133	0.107135339470714	0.262191821840925	0.999705305165888	-0.405587367381475	1.90650390396262e-05	0.000610896297405419
ENSRNOG00000015303	Fbll1	20.06	16.59	18.81	17.65	16.46	16.80	12.93	14.03	11.90	18.4867	16.9700	12.9533	-0.123498550775662	0.339326934445884	0.999705305165888	0.389663164678479	0.00245280507945161	0.0280397259712642
ENSRNOG00000015353	Prss12	4.70	4.99	6.79	6.07	6.92	6.69	4.40	2.96	3.70	5.4933	6.5600	3.6867	0.256013978156023	0.138605478628248	0.999705305165888	0.831378835104532	4.79947150582885e-06	0.000197465606894949
ENSRNOG00000015365	Col4a3	0.95	0.77	0.75	0.85	0.56	0.76	1.24	1.05	1.38	0.8233	0.7233	1.2233	-0.186815999140198	0.512652281362381	0.999705305165888	-0.75808502039873	0.00227301314296611	0.026637983393333
ENSRNOG00000015393	Slc32a1	20.29	19.03	22.33	18.87	23.10	20.72	16.99	15.42	12.37	20.5500	20.8967	14.9267	0.0241344351455219	0.791885422929311	0.999705305165888	0.485380801583123	0.000227955846547857	0.00437609224792707
ENSRNOG00000015396	Sptan1	241.75	250.10	252.67	236.48	242.52	232.04	192.65	207.00	186.26	248.1733	237.0133	195.3033	-0.0663798825261798	0.169194722315858	0.999705305165888	0.279251648532642	3.18822600672164e-06	0.000142020227725774
ENSRNOG00000015401	Mapk4	16.45	24.14	16.51	15.58	14.83	16.56	24.57	15.16	21.50	19.0333	15.6567	20.4100	-0.281751151992412	0.0214089381263856	0.999705305165888	-0.382499089496085	0.00464435395104387	0.0455426722195935
ENSRNOG00000015415	Rhoq	13.60	13.86	12.92	13.14	13.28	12.43	16.78	15.26	16.66	13.4600	12.9500	16.2333	-0.055726312036401	0.590033462363584	0.999705305165888	-0.326007173674629	0.000161594261536358	0.00331239414343077
ENSRNOG00000015420	Stxbp1	261.78	265.27	294.67	271.34	267.59	274.22	214.23	246.68	214.44	273.9067	271.0500	225.1167	-0.0151253735770594	0.83977360561286	0.999705305165888	0.267886135261606	0.00104692603974387	0.0145080048224635
ENSRNOG00000015430	Nlgn2	44.39	48.24	49.47	45.34	45.74	42.81	35.01	39.86	33.76	47.3667	44.6300	36.2100	-0.0858583421571324	0.215830959209349	0.999705305165888	0.301625629775678	0.00027811217454454	0.00504140460249561
ENSRNOG00000015438	LOC501233	0.00	0.00	0.07	0.10	0.00	0.12	1.53	0.61	0.47	0.0233	0.0733	0.8700	1.65207669657969	0.770256807344395	0.999705305165888	-3.56847437793259	7.65517525340624e-06	0.000289402557441821
ENSRNOG00000015439	Man2a1	3.03	5.33	3.90	3.84	3.21	3.46	5.91	4.06	6.17	4.0867	3.5033	5.3800	-0.222196309728606	0.205098701117097	0.999705305165888	-0.618877909315603	7.25016293939838e-05	0.00175049802398163
ENSRNOG00000015445	Mal	111.94	108.42	115.35	133.38	169.07	115.70	221.33	195.55	263.75	111.9033	139.3833	226.8767	0.316805050849638	0.0515979643618006	0.999705305165888	-0.702850179132688	0.000406356472058743	0.00686782276649086
ENSRNOG00000015461	Serpine2	94.86	93.67	88.54	93.81	93.31	92.17	121.74	114.06	119.36	92.3567	93.0967	118.3867	0.0115134085449604	0.772483914211897	0.999705305165888	-0.346705188146383	2.66316642798918e-10	5.59882025025676e-08
ENSRNOG00000015544	LOC100909441	1.06	0.00	0.88	0.20	2.03	1.42	0.00	0.18	0.00	0.6467	1.2167	0.0600	0.911839811580255	0.554513820914261	0.999705305165888	4.34182765232507	0.000101332594296167	0.00229851656983107
ENSRNOG00000015594	Rftn2	10.58	11.04	10.22	12.25	12.54	10.63	15.50	17.30	16.76	10.6133	11.8067	16.5200	0.153723876208274	0.280313415677793	0.999705305165888	-0.484611975388683	0.00034046861911338	0.00595871931461477
ENSRNOG00000015655	Ptgfrn	4.62	5.20	4.92	3.99	4.93	4.95	6.70	5.74	6.08	4.9133	4.6233	6.1733	-0.0877687367714673	0.521697901702502	0.999705305165888	-0.417116310936634	0.000849987664833312	0.0123445133564124
ENSRNOG00000015675	Nell1	30.46	39.09	35.84	32.95	30.49	32.55	23.06	29.90	23.05	35.1300	31.9967	25.3367	-0.134781960008736	0.145879300497185	0.999705305165888	0.336694882909234	0.00331081052606321	0.0352102349021277
ENSRNOG00000015692	Taok1	17.29	18.89	15.11	18.39	16.43	15.46	13.17	10.83	13.56	17.0967	16.7600	12.5200	-0.0286929215568124	0.847372014418866	0.999705305165888	0.420787586766734	0.000246760512139284	0.0046236310759887
ENSRNOG00000015701	Rreb1	2.48	2.51	1.92	2.02	2.44	2.17	1.53	1.43	1.74	2.3033	2.2100	1.5667	-0.0596768402756688	0.727422924390223	0.999705305165888	0.496348113547585	0.00152402283466008	0.0195045505914663
ENSRNOG00000015713	Parva	8.19	9.66	8.34	8.13	7.75	7.55	12.21	9.07	11.42	8.7300	7.8100	10.9000	-0.160659105487461	0.161674277083243	0.999705305165888	-0.480933681522309	6.42007396243054e-05	0.00159705129925455
ENSRNOG00000015734	Ube3a	10.30	11.11	10.86	11.42	10.61	10.54	8.97	8.43	9.56	10.7567	10.8567	8.9867	0.0133501419089613	0.945268064664265	0.999705305165888	0.272723223214049	0.000512084324829925	0.00831918229930771
ENSRNOG00000015736	Dhrs3	6.73	7.08	6.82	6.24	6.41	6.62	10.19	8.04	10.76	6.8767	6.4233	9.6633	-0.0983872495907652	0.558183567494377	0.999705305165888	-0.589198761765676	0.000191651783671348	0.00379756907897744
ENSRNOG00000015763	Nat8f3	6.97	4.27	7.14	4.91	7.41	7.00	11.84	12.79	12.38	6.1267	6.4400	12.3367	0.071958327546738	0.822089591368321	0.999705305165888	-0.937820041464451	9.93191518581073e-05	0.00226476568635173
ENSRNOG00000015800	Elmo3	0.44	0.44	0.38	0.29	0.17	0.12	0.95	0.75	1.04	0.4200	0.1933	0.9133	-1.11929892837235	0.120870484725115	0.999705305165888	-2.24005108783296	7.02179412120959e-05	0.00170972752620808
ENSRNOG00000015840	Hsd17b4	27.52	26.23	26.04	27.83	26.53	25.28	35.46	30.54	33.66	26.5967	26.5467	33.2200	-0.002714725208395	0.964977553230777	0.999705305165888	-0.323521352963028	0.000101284832639504	0.00229851656983107
ENSRNOG00000015845	Niban2	11.89	10.87	9.80	10.37	9.12	10.26	13.96	12.15	13.56	10.8533	9.9167	13.2233	-0.130211031183574	0.275765637747385	0.999705305165888	-0.415158729062608	6.17313912822422e-05	0.00155582961157101
ENSRNOG00000015858	Hyal1	6.87	7.67	5.63	5.55	5.91	4.45	14.51	6.83	10.04	6.7233	5.3033	10.4600	-0.342277248281914	0.0990002682232187	0.999705305165888	-0.979911516637051	6.33225563859723e-05	0.00158435057988066
ENSRNOG00000015894	Dock8	1.15	1.02	1.18	0.88	0.99	1.01	1.39	1.49	1.45	1.1167	0.9600	1.4433	-0.218092283902827	0.343596016818485	0.999705305165888	-0.588298213284409	0.0035809813651114	0.037504579436911
ENSRNOG00000015941	Fkbp10	3.67	4.00	3.76	3.48	3.00	3.97	5.48	4.65	5.23	3.8100	3.4833	5.1200	-0.129322461246235	0.542367282373351	0.999705305165888	-0.555675273752913	0.00246103053028275	0.0280967391329158
ENSRNOG00000015957	F13a1	0.25	0.22	0.16	0.35	0.05	0.30	1.26	0.45	1.22	0.2100	0.2333	0.9767	0.152003093445048	0.801651064324734	0.999705305165888	-2.06547383747728	0.00028348466765429	0.00511191651223045
ENSRNOG00000015971	Slc12a2	22.52	29.28	21.21	23.44	23.13	21.86	35.98	24.50	35.18	24.3367	22.8100	31.8867	-0.0934651325440784	0.363734377942446	0.999705305165888	-0.483286843953013	1.79339284366082e-05	0.000586538681983758
ENSRNOG00000015986	Rassf8	6.05	7.18	6.76	7.82	7.37	5.66	10.18	8.05	7.61	6.6633	6.9500	8.6133	0.060768911587399	0.667977314188114	0.999705305165888	-0.309558686361898	0.00243861155696463	0.0279330396216035
ENSRNOG00000015987	Rap1gds1	79.45	84.31	95.96	86.94	86.23	83.28	65.13	67.78	67.71	86.5733	85.4833	66.8733	-0.0182795431624967	0.91232799509068	0.999705305165888	0.35421213454493	7.64461353756262e-10	1.32017455348987e-07
ENSRNOG00000016013	Gprc5b	78.20	71.34	67.31	84.90	72.28	72.21	101.84	88.14	88.82	72.2833	76.4633	92.9333	0.0811050568498984	0.333160671692964	0.999705305165888	-0.281428061155422	0.000114489050058924	0.00252388329151636
ENSRNOG00000016023	Kank1	6.89	6.81	4.54	6.17	6.02	6.07	11.65	8.09	11.18	6.0800	6.0867	10.3067	0.00158103581948102	0.649425462544889	0.999705305165888	-0.759853553940629	5.51401814924585e-07	3.32364191870102e-05
ENSRNOG00000016043	Aqp4	148.93	165.94	119.14	161.06	146.50	131.63	229.44	231.14	229.49	144.6700	146.3967	230.0233	0.0171169216134016	0.859741579881816	0.999705305165888	-0.651897509112287	2.02256227307109e-21	8.71673775636813e-18
ENSRNOG00000016044	Mab21l3	0.00	0.18	0.00	0.00	0.02	0.00	0.37	0.01	0.26	0.0600	0.0067	0.2133	-3.16992500144231	0.134583722529442	0.999705305165888	-5	0.000921798837739278	0.0132093850073046
ENSRNOG00000016057	Kcnj13	0.21	31.62	0.00	0.23	0.21	0.29	39.55	4.36	33.95	10.6100	0.2433	25.9533	-5.44634688275591	1	1	-6.73684207046727	1.6832164925702e-12	6.4482153589817e-10
ENSRNOG00000016085	Mpzl2	0.16	0.76	0.07	0.20	0.11	0.33	1.38	0.21	2.12	0.3300	0.2133	1.2367	-0.629356620079612	0.439292016651692	0.999705305165888	-2.53527537662081	0.000131188884863527	0.00280591214164062
ENSRNOG00000016099	Id4	12.37	18.49	11.09	15.27	14.37	12.53	27.37	28.24	24.49	13.9833	14.0567	26.7000	0.00754621095195496	0.910069947770981	0.999705305165888	-0.925585221016935	2.74492430855965e-14	2.15089773432999e-11
ENSRNOG00000016117	Myof	1.07	0.94	0.86	0.85	0.86	0.87	1.67	1.12	1.72	0.9567	0.8600	1.5033	-0.153679671252434	0.501734093545105	0.999705305165888	-0.805756367832124	0.000379108391413854	0.00649647073517239
ENSRNOG00000016123	Rnf144b	5.97	5.48	5.67	6.49	6.15	5.45	4.38	4.32	4.49	5.7067	6.0300	4.3967	0.0795097062200934	0.471859028708338	0.999705305165888	0.455747843369695	0.000237312756962708	0.0044907075930627
ENSRNOG00000016133	Sumo1	59.23	62.69	59.13	61.33	55.93	59.71	74.71	71.35	68.97	60.3500	58.9900	71.6767	-0.0328833618137835	0.75731150613503	0.999705305165888	-0.281033137055886	0.00055456145517882	0.00887658767486321
ENSRNOG00000016148	Gtse1	1.13	1.14	1.20	1.50	1.24	1.17	2.56	1.92	2.87	1.1567	1.3033	2.4500	0.172232944729084	0.575629187387225	0.999705305165888	-0.910575642416378	0.000987405851813214	0.0138954199831902
ENSRNOG00000016163	Slc1a3	240.43	253.48	217.77	240.01	258.00	251.83	318.53	341.55	330.94	237.2267	249.9467	330.3400	0.0753540946584071	0.154057770479373	0.999705305165888	-0.402331385229813	1.12632114593333e-12	4.73576834993774e-10
ENSRNOG00000016164	Fcrl2	3.42	0.59	3.25	0.42	3.01	5.53	0.75	0.30	0.97	2.4200	2.9867	0.6733	0.303529184061855	0.788225284070421	0.999705305165888	2.14914343930581	0.00121617719963524	0.016405037727982
ENSRNOG00000016173	Cyp1a2	0.00	0.00	0.00	0.00	0.00	0.00	0.62	0.15	0.15	0.0000	0.0000	0.3067	0	1	1	-8.26052755022322	0.000583960969580399	0.00921877578259753
ENSRNOG00000016190	Coq9	22.19	23.05	20.79	22.72	19.96	21.29	26.56	26.69	25.03	22.0100	21.3233	26.0933	-0.0457261626871674	0.720795445799938	0.999705305165888	-0.291248272701256	0.00425925673341343	0.0429136918920597
ENSRNOG00000016196	Dlgap1	95.94	100.03	98.60	88.25	91.02	91.35	76.94	76.27	68.86	98.1900	90.2067	74.0233	-0.122342044218235	0.0296237001396813	0.999705305165888	0.28525395600629	7.23631794791452e-05	0.00174960568168441
ENSRNOG00000016207	Galnt1	23.35	27.68	24.66	26.48	26.40	24.97	35.00	32.03	30.39	25.2300	25.9500	32.4733	0.0405943322689426	0.60752664416205	0.999705305165888	-0.323520943874047	0.000332946869475468	0.00584487890314418
ENSRNOG00000016220	Rpl12	158.33	145.78	139.71	167.14	171.38	148.78	123.61	123.83	121.43	147.9400	162.4333	122.9567	0.134835540910845	0.0981743743550562	0.999705305165888	0.401697762343202	1.13749123116173e-06	6.07096326129943e-05
ENSRNOG00000016221	Scn2b	107.15	103.62	100.95	102.06	107.94	101.33	84.74	84.82	80.83	103.9067	103.7767	83.4633	-0.00180611873664117	0.955029710137364	0.999705305165888	0.314267657214002	2.07905872400519e-05	0.000655226569344158
ENSRNOG00000016248	Sox18	3.62	3.08	4.02	2.63	1.92	3.03	4.80	4.74	4.50	3.5733	2.5267	4.6800	-0.500035152286677	0.0789396393439002	0.999705305165888	-0.889273182133467	0.000413969853519594	0.00696916631330496
ENSRNOG00000016275	Ttr	32.64	4304.47	7.96	27.29	24.57	9.72	6476.27	699.71	4495.41	1448.3567	20.5267	3890.4633	-6.14077374174223	1	1	-7.5662988058044	3.46250035802219e-17	6.63222707466051e-14
ENSRNOG00000016281	Col4a1	7.31	7.88	8.59	6.46	6.78	7.05	9.63	7.73	9.97	7.9267	6.7633	9.1100	-0.228979849988998	0.0253661946555999	0.999705305165888	-0.429716594766549	8.4000650277688e-05	0.00198096745572786
ENSRNOG00000016325	F2	0.07	0.00	0.07	0.00	0.03	0.00	2.11	0.45	0.19	0.0467	0.0100	0.9167	-2.22239242133645	0.414139862097471	0.999705305165888	-6.51832530769087	1.23156915662828e-05	0.000428044771998285
ENSRNOG00000016339	Uox	0.05	0.00	0.00	0.07	0.00	0.00	1.04	0.25	0.28	0.0167	0.0233	0.5233	0.485426827170237	0.873938512406648	0.999705305165888	-4.48726582683402	0.00193747675067877	0.0235315990594346
ENSRNOG00000016346	Prkcd	4.54	2.96	3.76	3.79	3.64	4.96	8.51	5.15	7.08	3.7533	4.1300	6.9133	0.137969360060373	0.534898294102995	0.999705305165888	-0.743239706672624	0.000426569903695844	0.00713945492214821
ENSRNOG00000016348	Tat	0.00	0.00	0.03	0.00	0.00	0.00	0.80	0.03	0.05	0.0100	0.0000	0.2933	-3.32192809488736	0.780646944351366	0.999705305165888	-8.1963972128035	0.00137632312061567	0.0180265525211343
ENSRNOG00000016357	Casc4	46.24	50.61	42.14	49.48	45.43	43.51	37.85	35.92	37.36	46.3300	46.1400	37.0433	-0.00592867835028868	0.978767699168859	0.999705305165888	0.316804079097271	5.81545068959476e-06	0.000230465642386032
ENSRNOG00000016366	Colec12	2.18	3.75	2.14	2.07	1.21	1.76	5.19	3.77	6.29	2.6900	1.6800	5.0833	-0.679144939777864	0.0214278932004618	0.999705305165888	-1.59731360383769	3.06364879280215e-10	6.07836287857824e-08
ENSRNOG00000016372	Slc12a7	1.09	2.04	1.03	1.06	1.16	1.09	3.22	1.14	2.41	1.3867	1.1033	2.2567	-0.329752311333882	0.254220748195551	0.999705305165888	-1.03232461676779	0.000875721868384705	0.0126331123758025
ENSRNOG00000016374	Fgfr2	23.80	30.88	23.34	26.02	24.66	23.03	34.84	28.07	37.37	26.0067	24.5700	33.4267	-0.081983639941243	0.433586777522689	0.999705305165888	-0.44410163775062	5.16343364106253e-06	0.000209441017737122
ENSRNOG00000016391	Arid4b	11.27	11.06	10.93	10.34	11.38	11.19	7.51	8.03	8.66	11.0867	10.9700	8.0667	-0.0152621421629241	0.985391237845632	0.999705305165888	0.443518978962392	3.08330928741185e-05	0.000895720786584852
ENSRNOG00000016408	Kirrel1	1.58	1.88	1.49	1.69	1.77	1.46	3.45	1.92	2.86	1.6500	1.6400	2.7433	-0.00877020962773183	0.754282341560935	0.999705305165888	-0.742234115082384	0.000196071037350055	0.00386735539230847
ENSRNOG00000016419	Pdlim5	8.33	9.46	6.87	7.51	6.87	7.15	11.58	10.19	10.82	8.2200	7.1767	10.8633	-0.195824480235605	0.264276553909802	0.999705305165888	-0.598081032571325	3.04112181859588e-05	0.000888574559843634
ENSRNOG00000016429	Grm5	27.14	29.51	27.74	25.76	25.16	26.47	20.55	20.97	19.26	28.1300	25.7967	20.2600	-0.124924893754246	0.120075814739958	0.999705305165888	0.348550484759316	3.6870203970039e-05	0.00103350479063334
ENSRNOG00000016456	Il33	12.41	14.47	12.83	13.77	14.03	13.37	16.94	16.90	17.22	13.2367	13.7233	17.0200	0.0520910877967941	0.587581173531452	0.999705305165888	-0.310600089085853	0.00142421280728946	0.0185438101094131
ENSRNOG00000016460	Clu	550.50	735.31	490.73	582.99	523.40	515.38	903.07	639.38	810.05	592.1800	540.5900	784.1667	-0.131500941752841	0.467974789104356	0.999705305165888	-0.536625492416936	1.57897093516359e-08	1.71194213530095e-06
ENSRNOG00000016474	Tspan3	169.24	220.92	183.22	196.55	183.86	192.78	216.10	224.72	247.16	191.1267	191.0633	229.3267	-0.000478142739267369	0.911291688039329	0.999705305165888	-0.263353185266841	6.95886186373042e-05	0.0016968008439724
ENSRNOG00000016488	Pltp	38.33	45.94	32.70	39.72	29.84	35.90	57.38	50.28	52.13	38.9900	35.1533	53.2633	-0.149442658738961	0.234669354458049	0.999705305165888	-0.599481222318898	8.05435804116307e-09	9.51021084052125e-07
ENSRNOG00000016494	Tmem204	4.02	2.72	3.80	3.95	3.79	3.77	6.14	6.22	6.39	3.5133	3.8367	6.2500	0.127012966495018	0.590291168733621	0.999705305165888	-0.704002762138374	0.000196493572778839	0.0038712602298679
ENSRNOG00000016496	Ctsc	2.71	5.93	1.93	2.82	2.27	1.91	10.81	4.63	11.97	3.5233	2.3333	9.1367	-0.594548549550355	0.100817853348476	0.999705305165888	-1.96927550099345	1.27768590782146e-10	2.89816149538607e-08
ENSRNOG00000016516	Mbp	3336.19	2788.94	2325.20	2997.18	3473.35	2727.44	4707.76	3899.43	5539.73	2816.7767	3065.9900	4715.6400	0.122307810015703	0.462404115854787	0.999705305165888	-0.621100593195876	0.000235483016842198	0.0044658874888258
ENSRNOG00000016526	Dsg2	0.08	0.37	0.05	0.05	0.06	0.11	0.65	0.15	0.61	0.1667	0.0733	0.4700	-1.18442457113743	0.17781377975037	0.999705305165888	-2.6801197337615	5.01471725909158e-05	0.00131580990608036
ENSRNOG00000016581	Serpinb1a	1.08	3.90	1.09	1.26	0.45	1.43	6.27	1.80	4.79	2.0233	1.0467	4.2867	-0.950931957364048	0.103019442106983	0.999705305165888	-2.03405417843632	3.72007739302822e-05	0.00103939082947186
ENSRNOG00000016630	Tln1	6.66	7.38	5.71	6.32	6.08	5.98	8.26	6.56	8.49	6.5833	6.1267	7.7700	-0.103715886662792	0.342319415622678	0.999705305165888	-0.342812237839831	0.00107758532370676	0.0148374547886428
ENSRNOG00000016640	Dner	37.78	40.38	44.36	41.07	43.10	43.87	32.88	35.10	32.38	40.8400	42.6800	33.4533	0.0635773099466232	0.341141099765194	0.999705305165888	0.35141020613641	1.42342439531417e-06	7.21718033847677e-05
ENSRNOG00000016695	Mmp2	2.17	7.24	1.67	2.46	2.02	2.34	12.57	4.35	9.72	3.6933	2.2733	8.8800	-0.700114237025017	0.290934866270491	0.999705305165888	-1.96575043804709	6.94500350102989e-06	0.00026664791838364
ENSRNOG00000016731	Tpm2	7.45	7.32	5.77	5.59	6.43	7.99	11.46	8.31	14.21	6.8467	6.6700	11.3267	-0.0377150144124548	0.962069827472014	0.999705305165888	-0.763964685278484	0.00153507402567043	0.0196314103327393
ENSRNOG00000016753	Slc14a1	16.63	17.38	16.56	18.52	14.60	17.01	23.58	22.27	24.39	16.8567	16.7100	23.4133	-0.0126075443449428	0.815458998644965	0.999705305165888	-0.486618610753012	6.54278226124004e-06	0.000254033836489903
ENSRNOG00000016773	Sap130	9.26	11.22	10.33	10.40	9.26	11.30	8.73	7.96	7.97	10.2700	10.3200	8.2200	0.00700678910505927	0.893727087368738	0.999705305165888	0.328232671741571	0.00353892196430269	0.0371770114214589
ENSRNOG00000016827	Slc38a3	28.30	37.11	26.77	29.46	29.11	25.13	43.92	30.66	41.48	30.7267	27.9000	38.6867	-0.139226144898944	0.239351856203921	0.999705305165888	-0.47157130611565	8.75511324925354e-05	0.00204788870154521
ENSRNOG00000016828	Cmtm5	35.42	35.45	33.28	39.00	38.00	38.55	50.81	45.15	44.50	34.7167	38.5167	46.8200	0.149854420426984	0.116281201248482	0.999705305165888	-0.281642080478174	0.00326161886142355	0.0349397914586753
ENSRNOG00000016831	Serpinh1	23.48	28.44	19.71	26.42	20.69	21.01	46.39	34.02	47.99	23.8767	22.7067	42.8000	-0.0724855070337074	0.693398309612545	0.999705305165888	-0.914494862331121	3.14228875130108e-12	1.08339831567359e-09
ENSRNOG00000016837	Ckm	0.00	0.00	0.00	0.00	0.00	0.00	0.15	0.40	0.36	0.0000	0.0000	0.3033	0	1	1	-8.2447602343649	0.00209930961458664	0.0250663668774513
ENSRNOG00000016838	Pla2g5	0.18	6.02	0.14	0.31	0.21	0.17	11.51	1.80	7.74	2.1133	0.2300	7.0167	-3.19981457336124	1	1	-4.93108006117559	3.93762223645599e-09	5.36204615543694e-07
ENSRNOG00000016872	Plppr4	104.78	107.23	90.91	96.65	105.66	94.89	75.91	81.75	76.82	100.9733	99.0667	78.1600	-0.0275027179460127	0.755633813087885	0.999705305165888	0.341969242736418	1.71011231228468e-07	1.23868177107041e-05
ENSRNOG00000016897	Rlbp1	8.55	10.00	8.38	7.71	8.09	7.91	10.32	10.11	11.40	8.9767	7.9033	10.6100	-0.183718567019665	0.195883246787265	0.999705305165888	-0.424891494153914	0.000735158544792886	0.0110395454300388
ENSRNOG00000016921	Klhl11	19.27	22.63	20.80	21.01	19.99	18.51	14.64	14.34	16.70	20.9000	19.8367	15.2267	-0.0753333252252861	0.488971047567121	0.999705305165888	0.381569467101269	0.000311837419278374	0.00553631850766209
ENSRNOG00000016957	Igfbp2	7.24	100.15	9.37	13.72	7.68	15.35	151.46	30.86	125.98	38.9200	12.2500	102.7667	-1.66772996089118	1	1	-3.06851873438345	7.23750771201731e-06	0.000276646109639615
ENSRNOG00000016967	Hfe	1.12	3.73	1.44	1.24	1.65	1.11	7.02	1.90	4.83	2.0967	1.3333	4.5833	-0.65306001710457	0.124325068080212	0.999705305165888	-1.78135971352466	2.26289362331428e-06	0.000107170393330535
ENSRNOG00000016971	Zfp612	13.24	12.49	14.21	13.99	13.65	14.15	10.09	10.21	11.42	13.3133	13.9300	10.5733	0.0653234258784401	0.551349865652083	0.999705305165888	0.397764987618435	0.00125359414611114	0.016739511607134
ENSRNOG00000017052	Pianp	31.25	31.39	40.05	38.40	33.94	36.30	24.96	30.42	28.80	34.2300	36.2133	28.0600	0.0812596865137365	0.425676485729016	0.999705305165888	0.368005969903675	0.000180468633391113	0.00363871201289988
ENSRNOG00000017077	Snx7	12.29	15.66	10.63	11.25	12.42	11.50	17.63	14.19	17.20	12.8600	11.7233	16.3400	-0.133507808423801	0.408466334681707	0.999705305165888	-0.479025149241537	0.000248902496284526	0.00464878671012886
ENSRNOG00000017079	Pgm2l1	65.79	70.21	61.96	58.51	62.04	69.82	53.53	50.92	47.60	65.9867	63.4567	50.6833	-0.056402801976927	0.49439936537168	0.999705305165888	0.324260328971917	5.66054662055565e-05	0.00144566167691495
ENSRNOG00000017108	Syngr1	78.85	85.15	97.91	79.53	71.45	86.04	62.09	64.37	52.80	87.3033	79.0067	59.7533	-0.144062343954384	0.175296174567066	0.999705305165888	0.402955198642596	0.000257697723920362	0.0047310447951684
ENSRNOG00000017113	Ccnt2	12.65	13.04	12.42	11.42	12.09	11.94	10.25	8.81	10.06	12.7033	11.8167	9.7067	-0.104383980685282	0.466024526364801	0.999705305165888	0.283775271928186	0.00138480464702955	0.0181127824811399
ENSRNOG00000017120	Abhd2	21.25	28.64	20.02	19.92	20.45	21.49	37.66	21.21	30.29	23.3033	20.6200	29.7200	-0.176492001551738	0.159406433852088	0.999705305165888	-0.527389783170488	0.000708330485089464	0.01072072803552
ENSRNOG00000017123	B2m	141.12	148.52	114.72	159.37	137.38	134.50	216.63	165.67	178.40	134.7867	143.7500	186.9000	0.092884166401283	0.248919911595337	0.999705305165888	-0.378704613026058	4.75941749611754e-05	0.001262270741778
ENSRNOG00000017191	Trim5	3.15	4.00	2.96	3.17	2.92	3.13	5.72	4.11	5.42	3.3700	3.0733	5.0833	-0.132944341473678	0.524884734256152	0.999705305165888	-0.725970586908274	0.000258146723523797	0.00473424613492207
ENSRNOG00000017193	Lingo1	84.54	88.41	101.86	79.75	73.51	86.51	58.80	74.22	56.48	91.6033	79.9233	63.1667	-0.196783342845188	0.0194372630515779	0.999705305165888	0.33945331177878	0.00191494361877331	0.0233298325399527
ENSRNOG00000017194	Prdx1	108.89	126.67	95.00	120.58	109.28	102.67	151.02	139.47	153.84	110.1867	110.8433	148.1100	0.00857234339993636	0.860081643821631	0.999705305165888	-0.418147048918409	1.24439735621796e-07	9.40884474729889e-06
ENSRNOG00000017209	Tubb3	200.12	197.37	226.69	193.02	207.33	208.31	145.24	176.20	152.97	208.0600	202.8867	158.1367	-0.0363255734030621	0.650562176934079	0.999705305165888	0.359502137199257	1.88197163687221e-05	0.000604158455270765
ENSRNOG00000017223	Plg	0.00	0.00	0.19	0.08	0.02	0.00	3.24	0.83	0.59	0.0633	0.0333	1.5533	-0.925999418556224	0.686819609099288	0.999705305165888	-5.54225804976692	2.33127486954938e-09	3.55653517488157e-07
ENSRNOG00000017231	Adam9	12.47	17.34	13.41	13.23	13.82	13.21	19.06	15.70	15.84	14.4067	13.4200	16.8667	-0.102351899938171	0.425655446597017	0.999705305165888	-0.329790212660335	0.00144450899884753	0.0187232260384456
ENSRNOG00000017250	Gmpr	33.16	35.37	35.18	34.76	40.37	35.91	28.04	31.62	29.13	34.5700	37.0133	29.5967	0.0985244635947049	0.277119918763049	0.999705305165888	0.322610366147075	0.00255927162994525	0.0289877027783352
ENSRNOG00000017260	Cdr2	5.89	14.20	3.92	5.97	5.14	5.40	17.46	6.45	16.52	8.0033	5.5033	13.4767	-0.540295283317159	0.327460200670265	0.999705305165888	-1.29208608335844	0.00254760745929353	0.0288935559149745
ENSRNOG00000017309	Rsrp1	93.02	100.41	95.27	94.42	97.34	97.52	66.98	53.36	80.80	96.2333	96.4267	67.0467	0.00289547529184455	0.92401941841945	0.999705305165888	0.524266569033602	4.24672086075608e-08	3.73516433258031e-06
ENSRNOG00000017333	Syt4	61.56	70.98	73.87	65.53	60.93	66.51	50.00	53.95	50.95	68.8033	64.3233	51.6333	-0.0971362901361163	0.201074307070679	0.999705305165888	0.317039432819906	4.31625325804485e-06	0.000181482658330329
ENSRNOG00000017381	Itih4	0.08	0.00	0.00	0.10	0.00	0.00	5.37	0.92	0.62	0.0267	0.0333	2.3033	0.321928094887359	0.874757279161902	0.999705305165888	-6.1106138055009	0.000550894838810086	0.00882609305413297
ENSRNOG00000017416	Ppic	1.71	2.17	2.06	1.55	1.96	1.80	3.80	2.61	3.46	1.9800	1.7700	3.2900	-0.161751069996612	0.664396656232792	0.999705305165888	-0.894338223652244	0.00514520318207691	0.049303057068845
ENSRNOG00000017503	Ppargc1b	1.45	1.94	1.85	2.47	2.20	1.73	1.50	1.18	1.27	1.7467	2.1333	1.3167	0.288505093349907	0.232858606706649	0.999705305165888	0.696219251822891	0.00514794957502877	0.049303057068845
ENSRNOG00000017506	Cltb	88.56	85.77	95.09	92.65	92.46	92.41	74.32	79.20	68.18	89.8067	92.5067	73.9000	0.0427347946032806	0.523804465303838	0.999705305165888	0.323982975531713	0.000145481818534662	0.00304364207490174
ENSRNOG00000017556	Chrm4	8.20	9.61	9.81	9.46	9.09	9.41	5.08	7.23	5.84	9.2067	9.3200	6.0500	0.017651041117385	0.838970642477659	0.999705305165888	0.623394812492323	8.26630342069574e-05	0.00195769918146432
ENSRNOG00000017560	Mdk	8.19	57.74	9.62	11.13	8.61	7.16	79.93	17.57	61.97	25.1833	8.9667	53.1567	-1.4898255826082	0.0972412495020843	0.999705305165888	-2.56760696727406	3.45418532605431e-05	0.00098587253039487
ENSRNOG00000017597	Fbp1	0.00	0.10	0.05	0.00	0.00	0.05	0.98	0.16	0.20	0.0500	0.0167	0.4467	-1.58496250072115	0.555356524247311	0.999705305165888	-4.74416109557041	0.00291436745320397	0.0318584530918093
ENSRNOG00000017619	Aldh1a1	10.99	12.40	11.56	9.81	10.47	12.65	15.20	14.16	16.33	11.6500	10.9767	15.2300	-0.0858899436674468	0.551254727978379	0.999705305165888	-0.472475930613097	0.00029860003433275	0.00534534370909894
ENSRNOG00000017628	Tagln	15.95	16.32	13.43	13.07	17.40	16.80	42.12	21.53	45.65	15.2333	15.7567	36.4333	0.0487306994132238	0.750877725149803	0.999705305165888	-1.20929663120061	4.94676900341238e-08	4.20085472166631e-06
ENSRNOG00000017631	Cyp20a1	6.26	8.03	6.20	6.86	7.59	7.12	10.39	8.34	10.21	6.8300	7.1900	9.6467	0.0741061921492075	0.623125827289594	0.999705305165888	-0.424038745371271	0.00509457627686852	0.0489277996863155
ENSRNOG00000017689	Itih3	48.82	42.34	55.53	46.71	47.02	59.67	62.99	68.69	62.41	48.8967	51.1333	64.6967	0.0645279584017797	0.564199702793589	0.999705305165888	-0.339427305885339	0.000392030427206647	0.00669129953922315
ENSRNOG00000017690	Ccsap	19.86	18.74	20.96	16.84	19.11	18.30	13.49	11.76	13.78	19.8533	18.0833	13.0100	-0.134720616362896	0.276702787520077	0.999705305165888	0.47503967478025	0.000229781924975448	0.0043972971613408
ENSRNOG00000017703	Unc93b1	3.83	3.26	2.57	2.59	2.66	3.27	4.71	4.07	4.02	3.2200	2.8400	4.2667	-0.181169758609935	0.455501609705294	0.999705305165888	-0.587218474661525	0.00405020814441113	0.0412284628212318
ENSRNOG00000017725	Pnlip	2.72	2.18	2.34	3.68	3.29	2.03	6.97	5.92	6.50	2.4133	3.0000	6.4633	0.313935304133834	0.308561987445425	0.999705305165888	-1.10731589688975	1.18123588516346e-05	0.000413049197248131
ENSRNOG00000017766	Ca12	28.32	47.96	32.74	31.64	30.79	28.11	57.85	36.60	52.24	36.3400	30.1800	48.8967	-0.267965613707433	0.247152728441636	0.999705305165888	-0.696143312740676	6.60704768397731e-08	5.3223782721535e-06
ENSRNOG00000017829	Ssu72	63.18	63.34	68.59	66.17	67.12	68.89	58.82	56.10	51.62	65.0367	67.3933	55.5133	0.0513525678851476	0.493055396406473	0.999705305165888	0.279771561303303	0.00144730771162283	0.0187313345650645
ENSRNOG00000017841	Psme3ip1	19.77	21.36	19.15	18.37	19.14	17.25	22.61	22.62	22.92	20.0933	18.2533	22.7167	-0.138556970339925	0.230007726852866	0.999705305165888	-0.315591210434677	0.00205610573336976	0.0246489615699313
ENSRNOG00000017843	Polr3k	41.84	63.07	45.25	31.58	31.15	32.33	46.20	44.76	46.54	50.0533	31.6867	45.8333	-0.659590248528536	1.02277112880344e-06	0.00144867007302268	-0.532521311884408	6.3559913457738e-08	5.16844032121672e-06
ENSRNOG00000017851	Etfb	31.46	31.45	42.69	24.47	28.50	28.60	37.47	35.22	32.11	35.2000	27.1900	34.9333	-0.3724992774999	0.0109272624926891	0.999705305165888	-0.361528159678895	0.00353714624606602	0.0371770114214589
ENSRNOG00000017874	Cd53	4.53	3.98	4.04	5.89	4.84	5.57	7.93	8.07	8.77	4.1833	5.4333	8.2567	0.377184600280306	0.0681362863274784	0.999705305165888	-0.603721904127924	0.000518910893237719	0.00838600886374372
ENSRNOG00000017913	Atg16l1	17.08	18.17	16.63	17.86	17.75	17.00	13.46	14.81	14.73	17.2933	17.5367	14.3333	0.0201585704830954	0.771883228111482	0.999705305165888	0.291000390257973	0.00148116350329876	0.0190978142358768
ENSRNOG00000017952	Septin2	50.15	49.36	43.73	51.57	47.60	48.71	66.27	56.70	69.42	47.7467	49.2933	64.1300	0.0459925248667166	0.460105089424986	0.999705305165888	-0.379606864371708	1.28605570050919e-06	6.73869733163465e-05
ENSRNOG00000017962	Serpinb6a	19.37	15.18	14.91	11.45	13.78	10.14	15.05	19.39	19.09	16.4867	11.7900	17.8433	-0.483736020689022	0.00381265528644132	0.967219431397658	-0.597821433614072	0.000257685446624456	0.0047310447951684
ENSRNOG00000017969	Olfm3	7.16	8.26	8.82	8.88	7.37	7.85	4.42	4.56	4.85	8.0800	8.0333	4.6100	-0.00835655235562766	0.998845721285485	0.99995689441068	0.801231989966829	4.43644382632167e-10	8.31302773064774e-08
ENSRNOG00000018039	Sncb	286.03	273.17	330.67	289.28	303.98	322.73	231.93	282.65	240.97	296.6233	305.3300	251.8500	0.0417372583396077	0.533549919906078	0.999705305165888	0.277804616573131	0.0014554824544388	0.0187948030202775
ENSRNOG00000018086	Slc22a8	5.69	12.96	6.61	6.74	6.11	8.45	18.19	8.55	15.98	8.4200	7.1000	14.2400	-0.246001208674352	0.329808515041933	0.999705305165888	-1.00405821657435	9.59213098836358e-06	0.000346664037963102
ENSRNOG00000018087	Vim	26.25	34.72	31.03	28.22	24.94	34.30	55.69	36.28	62.81	30.6667	29.1533	51.5933	-0.0730105127505332	0.596737567976831	0.999705305165888	-0.823523811200401	0.0011603360324349	0.0158251842271719
ENSRNOG00000018101	Klc3	0.24	0.77	0.05	0.11	0.04	0.28	1.23	0.37	1.10	0.3533	0.1433	0.9000	-1.3016556998611	0.24946754215334	0.999705305165888	-2.65055084234874	0.00120586859176738	0.0163042891399826
ENSRNOG00000018111	Slc12a5	72.22	75.03	79.74	75.56	74.84	73.20	58.85	57.11	56.59	75.6633	74.5333	57.5167	-0.0217085530875432	0.790736034542837	0.999705305165888	0.373905714407673	1.98110119076241e-11	5.33628178555518e-09
ENSRNOG00000018114	Acadvl	23.93	22.36	20.43	21.95	21.97	19.66	28.26	24.98	25.94	22.2400	21.1933	26.3933	-0.0695462723066898	0.536424484071711	0.999705305165888	-0.316563050892121	0.00075261898260535	0.0112235282362748
ENSRNOG00000018126	Abca1	4.22	4.33	4.27	3.82	3.84	3.88	6.51	5.61	6.23	4.2733	3.8467	6.1167	-0.151753037973256	0.129031886399052	0.999705305165888	-0.669136839085092	4.74632696551207e-13	2.27283140440174e-10
ENSRNOG00000018158	Tmem181	34.12	34.69	36.94	33.15	37.96	36.60	29.85	29.29	30.13	35.2500	35.9033	29.7567	0.0264945352896842	0.723516640760277	0.999705305165888	0.270904867592066	0.00279736511986536	0.0309325062869524
ENSRNOG00000018226	Zcchc14	9.93	10.39	9.14	11.26	9.94	8.07	7.35	6.26	7.97	9.8200	9.7567	7.1933	-0.0093346846270984	0.999838725012057	0.999969510442769	0.439727880920735	0.00252561223666763	0.0286818375150944
ENSRNOG00000018233	Gas6	48.73	77.33	57.23	51.76	55.71	53.78	86.81	56.90	76.83	61.0967	53.7500	73.5133	-0.184828916427794	0.101432639317593	0.999705305165888	-0.451741184897701	8.78433474597869e-05	0.00205193965699088
ENSRNOG00000018251	Mrc1	0.31	0.40	0.55	0.74	0.31	0.67	1.68	1.62	2.20	0.4200	0.5733	1.8333	0.448984831202181	0.274761991331681	0.999705305165888	-1.67702305370992	4.91427787231225e-08	4.19392258617776e-06
ENSRNOG00000018257	Hpx	0.00	0.00	0.39	0.15	0.04	0.00	21.77	2.55	0.95	0.1300	0.0633	8.4233	-1.03747470541866	0.607171970911166	0.999705305165888	-7.05528243550119	2.40447813518718e-05	0.000733642452610473
ENSRNOG00000018262	Ampd3	17.76	14.00	16.42	15.51	13.15	13.74	18.89	16.88	21.14	16.0600	14.1333	18.9700	-0.184370128787912	0.103773433936664	0.999705305165888	-0.424617914682073	4.56630912274308e-05	0.00122044345685222
ENSRNOG00000018282	Gda	70.72	83.92	76.68	74.99	64.96	75.36	55.69	62.75	55.12	77.1067	71.7700	57.8533	-0.103474680690452	0.236653407821598	0.999705305165888	0.310980835276295	0.0008326248826224	0.0121796824063637
ENSRNOG00000018285	Kcna2	22.25	23.47	26.30	25.09	24.72	26.17	19.67	21.61	20.35	24.0067	25.3267	20.5433	0.0772221124747419	0.259368863888659	0.999705305165888	0.301986920896417	2.0148279771324e-05	0.00063848565253282
ENSRNOG00000018294	Hspa5	127.84	139.73	125.88	135.47	128.49	116.38	175.53	149.06	175.59	131.1500	126.7800	166.7267	-0.0488906344962499	0.515614849142107	0.999705305165888	-0.395157697810074	1.44055235982636e-07	1.06828633941929e-05
ENSRNOG00000018297	Ocln	3.81	6.35	4.14	4.00	2.63	3.42	8.79	6.89	7.77	4.7667	3.3500	7.8167	-0.508819645599462	0.0167823999072654	0.999705305165888	-1.22239242133645	4.63104770405811e-13	2.27283140440174e-10
ENSRNOG00000018305	St8sia3	34.49	37.81	33.15	32.39	32.29	30.78	26.52	24.10	26.08	35.1500	31.8200	25.5667	-0.14359085362885	0.121813854404872	0.999705305165888	0.315669758661906	0.000502798059630519	0.0081925668714277
ENSRNOG00000018320	Rps15a	247.87	253.70	243.24	289.32	260.49	279.04	334.78	337.38	339.86	248.2700	276.2833	337.3400	0.154238592572192	0.00770834938482075	0.999705305165888	-0.288054860824521	5.89763721738036e-06	0.000231621344829083
ENSRNOG00000018321	Sytl3	0.00	1.12	0.03	0.00	0.03	0.06	0.84	0.05	0.52	0.3833	0.0300	0.4700	-3.67556504950206	0.140985268751541	0.999705305165888	-3.96962635095648	0.0017860580034132	0.0220715798715701
ENSRNOG00000018358	Nt5dc2	3.08	9.79	2.81	3.53	3.03	2.79	16.51	6.05	13.18	5.2267	3.1167	11.9133	-0.745887289340209	0.211713875976483	0.999705305165888	-1.93450136426649	1.9073102658435e-11	5.30324543110905e-09
ENSRNOG00000018385	Chrm1	65.21	62.05	60.44	58.48	60.82	60.36	49.81	50.14	49.34	62.5667	59.8867	49.7633	-0.0631594111888859	0.423820599290751	0.999705305165888	0.267151707355965	0.000186284456390703	0.00371684924041589
ENSRNOG00000018390	Pld3	169.70	164.55	197.24	176.39	169.52	165.09	134.30	151.32	120.48	177.1633	170.3333	135.3667	-0.0567192564991657	0.475688458437168	0.999705305165888	0.331488263900652	0.000103958484602022	0.00234573339797677
ENSRNOG00000018414	Csf1r	36.03	34.45	29.37	33.48	27.88	33.47	46.43	42.82	42.84	33.2833	31.6100	44.0300	-0.0744188917056789	0.657658302624904	0.999705305165888	-0.478105809032395	2.48409517607945e-08	2.47533622777073e-06
ENSRNOG00000018426	NEWGENE_2134	12.83	15.98	7.23	11.80	9.54	15.66	28.31	24.11	22.24	12.0133	12.3333	24.8867	0.037926259590136	0.892154415892096	0.999705305165888	-1.0128102378994	2.7347239661408e-05	0.000812825973315537
ENSRNOG00000018434	Stab1	0.20	0.40	0.41	0.40	0.22	0.41	0.97	0.67	1.29	0.3367	0.3433	0.9767	0.0282890444314208	0.955885445919622	0.999705305165888	-1.50825632723903	8.51316693910719e-06	0.000316699957465936
ENSRNOG00000018441	Ggt7	52.82	51.79	60.06	52.77	56.27	51.64	42.10	49.57	38.15	54.8900	53.5600	43.2733	-0.0353873786502472	0.698009763408088	0.999705305165888	0.307677705207539	0.00232575082307582	0.026999069655895
ENSRNOG00000018448	Cend1	120.69	123.50	136.79	117.32	132.36	128.10	103.32	116.46	93.55	126.9933	125.9267	104.4433	-0.0121689374831751	0.9266687776756	0.999705305165888	0.269863418056596	0.00343077730708741	0.0362841533723189
ENSRNOG00000018461	Pdgfrb	6.23	7.24	5.96	5.56	5.99	5.80	8.18	7.91	8.01	6.4767	5.7833	8.0333	-0.163350238119723	0.166405525380495	0.999705305165888	-0.474097483651701	1.91908610235618e-06	9.34551562670003e-05
ENSRNOG00000018509	Cx3cr1	15.00	14.05	13.88	16.01	10.89	15.96	20.82	22.02	18.20	14.3100	14.2867	20.3467	-0.00235432277127287	0.977576935409144	0.999705305165888	-0.510123112157982	0.00212809440589128	0.0253408114032527
ENSRNOG00000018524	Ezr	37.49	49.70	31.88	36.60	39.48	34.41	70.07	46.53	66.06	39.6900	36.8300	60.8867	-0.107894165100095	0.346943313417881	0.999705305165888	-0.725244935328673	3.69198481001526e-09	5.13275210805266e-07
ENSRNOG00000018557	Cdh22	7.30	7.73	9.43	8.99	8.44	8.59	5.41	7.35	5.97	8.1533	8.6733	6.2433	0.0891965581904089	0.508306973200535	0.999705305165888	0.47427006247475	0.00331493771368138	0.0352102349021277
ENSRNOG00000018566	Ctsl	57.48	68.19	56.60	60.35	57.90	60.33	97.07	71.80	91.93	60.7567	59.5267	86.9333	-0.029506610892148	0.788172686994672	0.999705305165888	-0.546373354151837	2.86654305412394e-08	2.71707681046383e-06
ENSRNOG00000018570	C1qtnf3	0.16	6.30	0.04	0.09	0.15	0.22	10.85	1.39	8.95	2.1667	0.1533	7.0633	-3.82073395185881	1	1	-5.52560591631516	5.60027693312462e-09	7.25888526692747e-07
ENSRNOG00000018584	LOC100359583	182.13	177.43	162.32	197.07	179.27	176.58	229.57	230.17	229.46	173.9600	184.3067	229.7333	0.0833526425829766	0.18664207350393	0.999705305165888	-0.317851944344107	3.55361112803338e-07	2.29247933772992e-05
ENSRNOG00000018602	Camta1	14.61	14.70	14.39	15.30	15.59	18.16	12.83	13.20	11.00	14.5667	16.3500	12.3433	0.166619856718637	0.658364895210604	0.999705305165888	0.405558586934975	3.64718027786118e-06	0.000157828250888316
ENSRNOG00000018630	LOC108351137	1440.69	1318.55	1450.86	1339.00	1386.93	1322.55	1073.08	1174.42	991.99	1403.3667	1349.4933	1079.8300	-0.0564741507267457	0.366608741697614	0.999705305165888	0.321613646099642	4.96450636957506e-06	0.000203285333266281
ENSRNOG00000018683	Dock1	8.40	8.46	7.35	9.16	7.99	8.52	14.17	11.27	12.22	8.0700	8.5567	12.5533	0.0844802165764823	0.338430372388303	0.999705305165888	-0.552949704038806	2.55744743688981e-08	2.50499070253088e-06
ENSRNOG00000018690	Rgs17	10.77	11.10	11.83	12.06	9.84	12.56	8.96	8.58	8.01	11.2333	11.4867	8.5167	0.0321741101557359	0.827146728001164	0.999705305165888	0.431599410399968	0.00432890128637111	0.0433871681835765
ENSRNOG00000018716	Dennd2c	0.32	0.65	0.52	0.43	0.37	0.45	0.82	0.71	0.83	0.4967	0.4167	0.7867	-0.253384235800074	0.556054873168514	0.999705305165888	-0.916858764699753	0.0051845933927098	0.0495164573390162
ENSRNOG00000018740	Ugt1a6	3.09	4.32	3.78	3.35	3.01	3.58	6.83	3.92	6.28	3.7300	3.3133	5.6767	-0.170892279414109	0.431745026187683	0.999705305165888	-0.776760678116259	0.000542965782549073	0.00871717109849549
ENSRNOG00000018745	Sgsm3	18.54	17.94	19.12	19.13	17.98	18.29	15.74	15.25	14.59	18.5333	18.4667	15.1933	-0.00519890667431376	0.988873408923999	0.999705305165888	0.281485051671259	0.0024286851296621	0.0278885387040647
ENSRNOG00000018781	Map1s	13.91	14.05	14.75	14.02	13.77	13.01	10.90	12.02	10.23	14.2367	13.6000	11.0500	-0.0660047457832872	0.492647519447944	0.999705305165888	0.299560281858908	0.00309041069796374	0.0334676338504631
ENSRNOG00000018798	Bcan	113.91	109.61	98.56	110.66	114.64	105.41	141.60	146.81	130.75	107.3600	110.2367	139.7200	0.0381475929901803	0.485953700162862	0.999705305165888	-0.341934378204501	1.19773695609555e-07	9.13618910890757e-06
ENSRNOG00000018803	Mrtfa	18.16	17.86	18.90	17.24	18.05	17.48	12.96	14.11	12.89	18.3067	17.5900	13.3200	-0.0576136419539862	0.499991839708258	0.999705305165888	0.401161400400699	2.79458316222449e-05	0.000822112954498088
ENSRNOG00000018804	Ripor2	13.38	13.61	14.53	11.23	11.82	12.39	9.51	10.38	8.44	13.8400	11.8133	9.4433	-0.228427839802866	0.0182618576122159	0.999705305165888	0.323048002176916	0.00487378884432909	0.0472815114729259
ENSRNOG00000018822	Slc5a5	0.71	4.54	0.42	0.63	0.66	0.35	4.89	1.40	4.21	1.8900	0.5467	3.5000	-1.78965292032414	0.0825648838355534	0.999705305165888	-2.6786216079354	1.79505243962733e-10	4.01881935152409e-08
ENSRNOG00000018830	Aff3	13.80	13.50	12.72	13.61	13.05	12.97	10.81	10.28	10.94	13.3400	13.2100	10.6767	-0.0141281999377572	0.941649759750245	0.999705305165888	0.307169169193296	0.000563629701259624	0.00896501190054027
ENSRNOG00000018839	Ntrk2	123.74	119.68	108.44	113.06	109.67	104.45	141.74	134.61	140.26	117.2867	109.0600	138.8700	-0.104916954269553	0.108466948815169	0.999705305165888	-0.348612907893774	1.94953383583022e-14	1.60038160932748e-11
ENSRNOG00000018867	Klhdc7a	0.61	1.88	0.26	0.65	0.27	0.25	2.89	0.75	2.06	0.9167	0.3900	1.9000	-1.23292308882862	0.0670025739173262	0.999705305165888	-2.2844533894687	2.48336891494481e-05	0.000752386585671943
ENSRNOG00000018895	Mchr1	13.28	14.54	18.05	14.87	13.05	15.73	10.38	12.01	10.95	15.2900	14.5500	11.1133	-0.0715692535651584	0.63959643680886	0.999705305165888	0.38872754953039	0.00449664307861593	0.0446530126913941
ENSRNOG00000018899	C5	0.03	0.02	0.03	0.04	0.00	0.00	0.65	0.24	0.20	0.0267	0.0133	0.3633	-1.00000000000001	0.604841536866221	0.999705305165888	-4.76818432477693	0.000462071004709884	0.0076445701057521
ENSRNOG00000018905	Armc4	0.22	0.31	0.10	0.09	0.11	0.05	0.48	0.19	0.53	0.2100	0.0833	0.4000	-1.33342373372519	0.151490831421311	0.999705305165888	-2.26303440583379	0.00357086499435278	0.0374213626976581
ENSRNOG00000018950	Fa2h	24.93	22.95	19.33	23.03	22.22	21.45	30.30	24.86	32.05	22.4033	22.2333	29.0700	-0.0109891423840796	0.964649678837637	0.999705305165888	-0.386806810785448	0.000140870129944153	0.00296549637710894
ENSRNOG00000018951	Col4a5	3.43	3.78	3.24	3.20	3.13	3.45	5.36	4.59	5.24	3.4833	3.2600	5.0633	-0.0955965720160099	0.506351114672312	0.999705305165888	-0.635215499549849	1.63749569402898e-07	1.19108811263146e-05
ENSRNOG00000018952	Sema3g	4.17	3.67	3.07	3.24	2.91	3.58	3.92	4.89	4.75	3.6367	3.2433	4.5200	-0.165139391542499	0.377259963550826	0.999705305165888	-0.478845468355234	0.00415870912857911	0.0421559614843291
ENSRNOG00000018987	Crebzf	11.07	13.80	9.80	9.79	10.57	10.62	6.87	7.15	7.05	11.5567	10.3267	7.0233	-0.162350692413264	0.345598892581496	0.999705305165888	0.556146829972268	0.000749850216244544	0.0112113338055852
ENSRNOG00000019007	Rpl14	160.64	140.66	132.89	161.97	157.31	162.31	188.09	198.07	198.29	144.7300	160.5300	194.8167	0.149478936433255	0.0640697074379247	0.999705305165888	-0.279274171234413	3.08208781580887e-05	0.000895720786584852
ENSRNOG00000019120	Hmgcs2	6.76	4.59	5.10	5.14	6.93	5.99	13.40	6.27	9.73	5.4833	6.0200	9.8000	0.134710308858255	0.506666803704894	0.999705305165888	-0.703018262242869	0.00285660143469019	0.0313933794215106
ENSRNOG00000019136	Scamp2	7.54	8.26	6.86	7.29	6.88	7.08	10.99	8.54	9.55	7.5533	7.0833	9.6933	-0.0926850199080892	0.564238532600205	0.999705305165888	-0.452564428007168	0.00157032605000529	0.019919684161914
ENSRNOG00000019177	Psd2	18.86	18.03	17.53	18.97	16.67	17.49	22.19	21.44	24.81	18.1400	17.7100	22.8133	-0.0346102437766081	0.737679112783245	0.999705305165888	-0.365313047016341	2.32959484074939e-05	0.000714588709246954
ENSRNOG00000019179	Ggta1	2.69	3.14	1.38	2.54	2.18	1.70	4.17	3.03	4.34	2.4033	2.1400	3.8467	-0.167425962118517	0.370856707610907	0.999705305165888	-0.845998021523181	0.000376044189333561	0.00645037391036941
ENSRNOG00000019211	Olfml3	1.49	4.49	1.54	2.15	1.98	2.69	3.98	3.36	5.39	2.5067	2.2733	4.2433	-0.140960922653469	0.75087407675104	0.999705305165888	-0.900388774877186	0.000989974747697524	0.0139088628162654
ENSRNOG00000019212	Tpp1	31.21	32.39	28.07	29.48	28.69	26.48	41.03	33.19	36.40	30.5567	28.2167	36.8733	-0.114939605366612	0.212078550172964	0.999705305165888	-0.386030273932918	2.25300213537275e-05	0.000697140392979179
ENSRNOG00000019243	Glb1l	3.31	5.93	2.85	2.87	2.33	2.86	8.63	3.84	7.45	4.0300	2.6867	6.6400	-0.584962500721154	0.0337926458698919	0.999705305165888	-1.30536590354011	1.2504057392414e-06	6.57187333499468e-05
ENSRNOG00000019244	Mxra8	5.07	4.76	3.74	4.04	4.42	3.81	8.69	5.41	7.28	4.5233	4.0900	7.1267	-0.145285471755948	0.48742592987266	0.999705305165888	-0.801126604057586	5.73030384737985e-05	0.00145915373744433
ENSRNOG00000019281	Glmp	12.69	17.53	14.19	14.33	12.37	13.77	22.79	17.00	21.02	14.8033	13.4900	20.2700	-0.134031722297686	0.385631683765285	0.999705305165888	-0.587455740518631	2.11325028501364e-05	0.000661291766769269
ENSRNOG00000019316	Sh3bp4	15.05	14.93	12.17	13.58	12.64	12.21	15.99	15.62	14.71	14.0500	12.8100	15.4400	-0.133299654766642	0.194999625764974	0.999705305165888	-0.269402276926434	0.00128303275007651	0.0170533551106931
ENSRNOG00000019317	Cplx3	0.66	0.71	2.16	0.98	0.70	2.52	0.42	0.75	0.39	1.1767	1.4000	0.5200	0.250721144394938	0.743917681337899	0.999705305165888	1.42884329880387	0.0035119855837169	0.0369616114027445
ENSRNOG00000019321	Cck	127.05	145.57	143.35	134.22	115.18	149.70	98.07	120.23	91.69	138.6567	133.0333	103.3300	-0.0597292052577929	0.563128632028243	0.999705305165888	0.364528602650012	0.00257534291518033	0.0291240952702669
ENSRNOG00000019328	Phgdh	54.29	43.47	27.98	36.12	45.88	39.42	52.10	67.10	47.72	41.9133	40.4733	55.6400	-0.0504375899277043	0.87769044666845	0.999705305165888	-0.459150747412643	0.00038334943371441	0.00654961435857554
ENSRNOG00000019354	Ptch1	7.03	7.00	6.61	7.75	6.86	7.23	9.50	7.89	9.08	6.8800	7.2800	8.8233	0.0815298854965985	0.23846304228316	0.999705305165888	-0.277385338575546	0.00396187841186816	0.0405334254849823
ENSRNOG00000019357	Tax1bp3	5.75	7.33	5.26	7.42	5.43	6.84	9.26	9.17	11.11	6.1133	6.5633	9.8467	0.1024694723065	0.592852512996853	0.999705305165888	-0.585206714863237	0.00329153945141539	0.0351348907758204
ENSRNOG00000019361	Inpp5j	18.29	17.30	18.27	17.20	18.72	17.92	13.97	13.42	13.33	17.9533	17.9467	13.5733	-0.000535819891349347	0.96027963146831	0.999705305165888	0.402940848534628	7.0371301449307e-06	0.000269584636818801
ENSRNOG00000019387	Ifi30	7.28	7.32	5.91	5.89	5.02	5.34	9.43	8.38	9.89	6.8367	5.4167	9.2333	-0.335887773676673	0.130276948121043	0.999705305165888	-0.76944625813337	6.86447741207665e-05	0.00168091940492599
ENSRNOG00000019417	Hsd3b5	0.00	0.00	0.00	0.00	0.00	0.00	0.95	0.06	0.12	0.0000	0.0000	0.3767	0	1	1	-8.5571445565814	0.00050172893782435	0.00818288094527339
ENSRNOG00000019465	Gnai3	17.97	18.41	15.42	17.53	15.83	15.99	19.94	18.77	21.45	17.2667	16.4500	20.0533	-0.0699020132301592	0.523033182152964	0.999705305165888	-0.285754482333875	0.00174904261434826	0.0216919033300358
ENSRNOG00000019490	Slc20a2	14.79	20.02	13.62	14.45	14.56	14.52	22.41	15.21	19.23	16.1433	14.5100	18.9500	-0.153890982813721	0.220888291143297	0.999705305165888	-0.38515032899171	0.00142256064746225	0.0185362985650807
ENSRNOG00000019556	Cd9	72.20	76.62	55.84	68.82	74.60	66.61	125.54	89.04	130.90	68.2200	70.0100	115.1600	0.0373662516778668	0.665310893119922	0.999705305165888	-0.718006782272164	1.30536708795582e-09	2.06451589259362e-07
ENSRNOG00000019568	Jund	32.02	30.34	32.93	31.24	28.58	31.23	22.30	25.87	19.95	31.7633	30.3500	22.7067	-0.0656658044107019	0.527621039758331	0.999705305165888	0.418580582185656	0.000503528943289148	0.00819572895507003
ENSRNOG00000019570	Gng3	92.48	96.20	107.60	91.54	95.81	92.63	70.09	86.92	69.28	98.7600	93.3267	75.4300	-0.081637468470544	0.328851813887438	0.999705305165888	0.307150942085694	0.00289122427029316	0.0316858329278982
ENSRNOG00000019604	Pld2	6.79	7.04	5.96	6.82	6.91	6.44	9.52	7.80	8.84	6.5967	6.7233	8.7200	0.0274394715654478	0.809728985284382	0.999705305165888	-0.375151456885122	0.00469032477510356	0.0458630225740274
ENSRNOG00000019629	Lamp1	217.25	198.27	198.74	209.81	197.84	196.99	248.74	241.70	250.83	204.7533	201.5467	247.0900	-0.0227730157844928	0.78199218710324	0.999705305165888	-0.293922701427472	3.59560751083797e-09	5.08232415272083e-07
ENSRNOG00000019657	Mk1	3.72	7.18	4.63	4.93	4.29	4.90	8.71	5.83	8.50	5.1767	4.7067	7.6800	-0.137317741116121	0.557152746687495	0.999705305165888	-0.706400628171131	0.000113527521470746	0.00251063781260444
ENSRNOG00000019667	Ppfibp2	3.97	4.10	3.76	3.78	3.21	2.60	5.66	4.50	5.74	3.9433	3.1967	5.3000	-0.302847353321655	0.112502794024098	0.999705305165888	-0.729424045153585	6.14083355857901e-05	0.00155450557586408
ENSRNOG00000019671	Rsbn1	4.45	5.00	4.48	5.34	4.99	5.20	3.88	3.80	3.71	4.6433	5.1767	3.7967	0.15686257178605	0.127753056144533	0.999705305165888	0.447290082679189	4.75109010951896e-05	0.00126200373494603
ENSRNOG00000019689	Vwf	3.85	4.97	6.01	4.90	4.01	5.37	13.60	8.27	8.41	4.9433	4.7600	10.0933	-0.0545226184255299	0.74942689844778	0.999705305165888	-1.08436922595663	5.38682821301182e-05	0.00139434732078244
ENSRNOG00000019727	Dph3	5.19	4.64	5.30	5.11	5.79	6.00	7.79	6.64	8.08	5.0433	5.6333	7.5033	0.159611258952809	0.283557971868115	0.999705305165888	-0.413542810284609	0.00285725461525321	0.0313933794215106
ENSRNOG00000019730	Inppl1	8.71	9.73	8.18	9.73	9.47	8.36	11.36	11.89	12.30	8.8733	9.1867	11.8500	0.0500653167924007	0.630011350885767	0.999705305165888	-0.367273671802486	0.000847252815043669	0.0123151697120892
ENSRNOG00000019742	Stat3	11.85	12.66	11.14	13.84	10.88	10.90	15.77	14.20	15.49	11.8833	11.8733	15.1533	-0.00121456022963174	0.943353165364656	0.999705305165888	-0.35191016771623	0.00120000635756399	0.016241373310844
ENSRNOG00000019751	Cyb5r2	2.51	2.81	2.26	2.31	2.64	2.24	5.37	3.38	4.73	2.5267	2.3967	4.4933	-0.0762060777317937	0.804788202967417	0.999705305165888	-0.906756820742557	0.00207053529818299	0.0247874708370671
ENSRNOG00000019778	Cavin1	9.10	10.34	11.93	12.21	9.75	9.96	16.17	12.39	17.96	10.4567	10.6400	15.5067	0.0250751223787384	0.79841442673868	0.999705305165888	-0.543390445250876	0.000123547538821554	0.00267567339415173
ENSRNOG00000019799	Pcdhgc3	48.19	48.72	42.26	46.35	46.19	46.32	60.25	54.01	54.29	46.3900	46.2867	56.1833	-0.00321717547034177	0.960850474044536	0.999705305165888	-0.279545550770921	2.62217658453385e-05	0.000787520943219148
ENSRNOG00000019848	Rbm39	60.33	68.84	63.65	62.38	63.50	63.45	49.83	46.70	53.07	64.2733	63.1100	49.8667	-0.0263516717433957	0.760657744589574	0.999705305165888	0.339792853999081	5.4347674762602e-07	3.28736689555262e-05
ENSRNOG00000019858	Rom1	2.22	2.28	1.95	1.88	1.67	2.13	3.23	3.25	3.99	2.1500	1.8933	3.4900	-0.183408230805937	0.586215955103074	0.999705305165888	-0.882298607426129	0.00195614435832675	0.0236522969987072
ENSRNOG00000019875	Matr3	141.38	154.44	151.02	150.73	152.20	152.89	119.37	121.86	124.16	148.9467	151.9400	121.7967	0.0287058890212346	0.462600876178788	0.999705305165888	0.319027076275309	3.94043772715158e-10	7.54768955315178e-08
ENSRNOG00000019902	Folr1	1.57	27.05	0.42	1.73	1.23	0.87	40.62	4.91	28.78	9.6800	1.2767	24.7700	-2.92262515607079	0.0487482951951135	0.999705305165888	-4.27814007204256	4.51473786807212e-07	2.85089985742473e-05
ENSRNOG00000019924	Thop1	17.91	15.97	16.91	19.00	19.78	17.32	15.22	15.29	14.67	16.9300	18.7000	15.0600	0.143456296879357	0.149759358204009	0.999705305165888	0.312316500103071	0.00198756633791981	0.0239941569323526
ENSRNOG00000019959	Kcnc3	38.41	37.27	38.87	35.77	38.98	34.82	30.20	31.49	28.13	38.1833	36.5233	29.9400	-0.0641246126779258	0.4843672593004	0.999705305165888	0.286744218734538	0.000295272991721256	0.00530230323362785
ENSRNOG00000020058	Celsr2	53.09	53.77	58.30	48.28	51.75	48.66	41.64	43.76	37.46	55.0533	49.5633	40.9533	-0.151556700012679	0.0112925206200596	0.999705305165888	0.275292335199578	0.000123526911001073	0.00267567339415173
ENSRNOG00000020102	Sirt2	123.02	110.77	104.61	114.53	123.21	111.81	150.33	128.82	147.45	112.8000	116.5167	142.2000	0.0467692665210593	0.461635448208699	0.999705305165888	-0.287385130699562	2.43752660008538e-05	0.000741102664177635
ENSRNOG00000020129	Cdh3	0.33	3.06	0.45	0.24	0.19	0.20	3.56	0.73	2.74	1.2800	0.2100	2.3433	-2.60768257722124	0.00915300558570125	0.999705305165888	-3.48010095557262	2.81943119261101e-12	1.01258696519627e-09
ENSRNOG00000020138	Slc4a3	18.77	17.88	21.13	19.21	19.05	18.35	15.41	17.07	14.61	19.2600	18.8700	15.6967	-0.029513280243014	0.776887509410944	0.999705305165888	0.265636201022071	0.00312328354762433	0.0337569185438846
ENSRNOG00000020185	Wdr6	34.98	39.72	38.86	35.33	36.69	36.58	30.61	28.87	26.70	37.8533	36.2000	28.7267	-0.0644306510326665	0.374497178008303	0.999705305165888	0.33359909958134	3.60604665489201e-06	0.000156585990639001
ENSRNOG00000020197	LOC100911932	5.07	3.40	2.91	2.99	3.37	2.77	5.42	4.66	5.11	3.7933	3.0433	5.0633	-0.31781379232236	0.185624410727565	0.999705305165888	-0.734435104517862	5.75543269830882e-05	0.00146339091867472
ENSRNOG00000020206	Ctsd	133.39	162.85	128.61	135.87	136.17	128.30	183.75	147.63	171.32	141.6167	133.4467	167.5667	-0.085727794981417	0.296090146485284	0.999705305165888	-0.328471919126964	8.76214935238769e-06	0.000322069707219214
ENSRNOG00000020233	Rabac1	127.21	125.27	137.34	128.91	125.17	130.85	107.60	114.73	97.86	129.9400	128.3100	106.7300	-0.0182119972489251	0.866094088346642	0.999705305165888	0.265667862678593	0.00174105058743562	0.0216083305088572
ENSRNOG00000020246	Myl9	11.72	13.07	9.97	10.22	12.63	12.28	21.64	12.47	24.86	11.5867	11.7100	19.6567	0.015275494407967	0.908612171630317	0.999705305165888	-0.747277617599547	0.000722992023786598	0.0109230702332691
ENSRNOG00000020263	Atp1a3	782.71	782.17	863.40	744.14	797.42	763.72	600.73	690.22	581.67	809.4267	768.4267	624.2067	-0.074992793930129	0.213719423130004	0.999705305165888	0.299883819990886	5.51374220491047e-05	0.00141896617237747
ENSRNOG00000020288	Slc25a20	14.94	17.17	15.11	16.70	15.66	15.06	21.78	18.34	20.51	15.7400	15.8067	20.2100	0.00609762125336836	0.901348232968086	0.999705305165888	-0.354536159618881	0.00181516077391172	0.0223511118439029
ENSRNOG00000020330	Wdr47	53.61	55.73	60.36	57.27	50.97	56.62	44.39	43.74	45.64	56.5667	54.9533	44.5900	-0.0417451649038309	0.610174716165715	0.999705305165888	0.301486794491135	8.7150302720799e-06	0.000321380915914876
ENSRNOG00000020353	Sh3pxd2a	5.01	5.04	5.38	5.19	5.19	4.79	3.99	3.39	3.48	5.1433	5.0567	3.6200	-0.0245169763236995	0.948896858706717	0.999705305165888	0.482196982442673	0.00118721574061462	0.016127984359697
ENSRNOG00000020369	Igf2	5.75	63.69	6.44	9.46	6.57	12.42	87.73	14.77	75.62	25.2933	9.4833	59.3733	-1.41529102621753	0.197579627820375	0.999705305165888	-2.64634895924896	0.000300401008113299	0.00537200516479789
ENSRNOG00000020392	Stxbp3	16.06	16.32	14.88	15.85	14.87	14.49	20.35	17.87	21.07	15.7533	15.0700	19.7633	-0.0639777116548636	0.583363998300693	0.999705305165888	-0.39114687907082	0.000117528256287798	0.00257769670501952
ENSRNOG00000020407	Atcay	81.53	73.84	81.71	80.38	78.63	75.45	63.65	60.99	61.11	79.0267	78.1533	61.9167	-0.0160321495746098	0.867896536552952	0.999705305165888	0.335979602279681	1.56782405199814e-09	2.45706534839963e-07
ENSRNOG00000020420	Pklr	0.00	0.00	0.00	0.00	0.00	0.00	0.24	0.08	0.07	0.0000	0.0000	0.1300	0	1	1	-7.02236781302845	0.000264622092823731	0.00482732302453789
ENSRNOG00000020440	Fads2	74.28	66.08	62.05	62.73	63.33	69.35	78.88	80.13	82.55	67.4700	65.1367	80.5200	-0.0507762693446422	0.609007394493929	0.999705305165888	-0.305877279767009	5.28702770888158e-05	0.00137057249132947
ENSRNOG00000020444	Hcn3	2.43	2.78	3.48	2.68	2.88	3.27	1.89	2.39	1.97	2.8967	2.9433	2.0833	0.0230572608340625	0.863526594554161	0.999705305165888	0.498557248099017	0.00332532051482971	0.0352987686915944
ENSRNOG00000020478	Camk4	16.18	17.31	17.92	15.48	19.61	17.13	14.62	11.90	12.44	17.1367	17.4067	12.9867	0.0225534455625151	0.459221221380089	0.999705305165888	0.422608780230499	0.00194533087102278	0.0235833747437143
ENSRNOG00000020480	Fads1	83.05	82.25	71.05	75.77	85.77	77.73	117.37	106.63	117.14	78.7833	79.7567	113.7133	0.0177146564405297	0.740115938120864	0.999705305165888	-0.511724405371742	3.96954461742112e-15	4.27693622873267e-12
ENSRNOG00000020485	Vav3	7.62	10.55	4.85	7.14	7.57	5.49	13.06	7.06	12.90	7.6733	6.7333	11.0067	-0.188532540493074	0.594368594004257	0.999705305165888	-0.708984827274106	0.000212972238535027	0.00414850668938456
ENSRNOG00000020497	Plekha1	33.01	30.32	26.12	29.49	23.86	28.78	32.45	31.80	36.91	29.8167	27.3767	33.7200	-0.123172184201424	0.27547913854469	0.999705305165888	-0.30065773892539	0.000271539592868273	0.00494305284208676
ENSRNOG00000020525	Col5a3	3.74	3.84	3.22	3.30	3.80	3.54	4.89	4.35	4.46	3.6000	3.5467	4.5667	-0.02153316154964	0.911629207613814	0.999705305165888	-0.364677742346699	0.00331194234097956	0.0352102349021277
ENSRNOG00000020532	Kcnq1	0.00	0.85	0.05	0.15	0.09	0.10	1.18	0.14	0.51	0.3000	0.1133	0.6100	-1.40439025507934	0.220271853376595	0.999705305165888	-2.42823699703371	0.00283742707934543	0.0312646874218226
ENSRNOG00000020583	Fcgrt	11.63	11.34	11.24	13.32	10.93	10.23	19.19	16.79	20.95	11.4033	11.4933	18.9767	0.0113416703211984	0.894154949629684	0.999705305165888	-0.723429325302055	7.21299200588245e-07	4.17264326138951e-05
ENSRNOG00000020636	Spint2	14.03	23.41	14.30	16.01	13.54	16.55	32.45	17.38	26.43	17.2467	15.3667	25.4200	-0.166513303368041	0.381955943871055	0.999705305165888	-0.726159780409412	0.000165738580232103	0.00337726641208182
ENSRNOG00000020657	Shc1	3.34	3.97	3.73	3.80	3.67	4.58	5.60	4.84	5.65	3.6800	4.0167	5.3633	0.126292974339156	0.497512469656244	0.999705305165888	-0.41713117960612	0.00515998103833838	0.0493634368035046
ENSRNOG00000020667	Shisa5	29.69	27.34	31.02	25.66	24.84	25.64	33.10	33.38	33.22	29.3500	25.3800	33.2333	-0.209668434156309	0.0612103986139313	0.999705305165888	-0.388938934723295	4.73829277138585e-05	0.0012605467451531
ENSRNOG00000020673	Pbxip1	20.25	28.48	15.16	18.64	18.56	16.65	33.55	24.15	30.35	21.2967	17.9500	29.3500	-0.246643794862945	0.347903330898615	0.999705305165888	-0.709376659287001	3.06756523253267e-10	6.07836287857824e-08
ENSRNOG00000020689	Cpeb3	7.88	8.57	7.72	8.66	9.00	8.36	7.14	5.94	6.33	8.0567	8.6733	6.4700	0.106403488952212	0.375926970054334	0.999705305165888	0.422820844004131	0.00166060839575484	0.0207594112649875
ENSRNOG00000020716	Axl	10.40	10.73	10.71	11.62	11.24	11.59	15.45	14.92	14.42	10.6133	11.4833	14.9300	0.113663647048005	0.150918229426841	0.999705305165888	-0.378672683264048	1.34797966687923e-05	0.000460154880739229
ENSRNOG00000020746	Lin7b	17.98	19.03	21.63	21.71	23.69	23.22	16.46	16.31	12.89	19.5467	22.8733	15.2200	0.226744022423838	0.164694707710451	0.999705305165888	0.587698266332951	0.00101895932817165	0.0142316779480642
ENSRNOG00000020763	Snrnp70	67.57	71.94	73.48	71.11	75.65	73.24	60.85	55.33	61.56	70.9967	73.3333	59.2467	0.0467178270503708	0.360328387761775	0.999705305165888	0.307735130466399	3.89441400027314e-05	0.00107589427805623
ENSRNOG00000020778	Chrnb2	18.78	17.91	20.79	18.34	18.94	20.07	12.98	13.47	13.55	19.1600	19.1167	13.3333	-0.0032665755541466	0.98943719947873	0.999705305165888	0.519793486241106	9.33772278068276e-07	5.18373657011175e-05
ENSRNOG00000020822	Atp8b2	17.22	16.17	17.96	16.97	16.05	18.30	13.83	13.23	14.07	17.1167	17.1067	13.7100	-0.000843106115874829	0.954999785211731	0.999705305165888	0.319330098589303	0.000107137130925092	0.00240307528808296
ENSRNOG00000020875	Celf3	29.92	33.03	33.52	28.95	29.87	27.59	21.77	23.18	21.07	32.1567	28.8033	22.0067	-0.158882085100875	0.123622755957665	0.999705305165888	0.388295142758619	0.000278691906225739	0.00504660690275789
ENSRNOG00000020918	Ccnd1	6.26	7.64	5.72	8.09	5.92	6.11	10.35	8.32	10.70	6.5400	6.7067	9.7900	0.036305263586289	0.742343921591109	0.999705305165888	-0.545712960519323	0.000247569549450359	0.00462890614205503
ENSRNOG00000021035	Rpl18	73.80	82.25	74.19	82.44	73.61	74.18	95.06	92.36	90.01	76.7467	76.7433	92.4767	-6.26618472927712e-05	0.931626193178723	0.999705305165888	-0.269047967137883	0.00344008653578285	0.036338021930368
ENSRNOG00000021041	Fam171a2	28.92	29.31	31.16	29.58	25.68	28.47	21.55	25.11	20.20	29.7967	27.9100	22.2867	-0.094368821973106	0.314565105096553	0.999705305165888	0.324601270169818	0.00337120537868073	0.0357198583423953
ENSRNOG00000021048	AC095693.1	28.20	30.43	33.50	28.71	31.30	29.89	23.10	26.42	22.25	30.7100	29.9667	23.9233	-0.0353498972952194	0.748227917965108	0.999705305165888	0.324940195029933	0.00160869742438075	0.0202636503055603
ENSRNOG00000021062	Fxyd5	7.27	5.39	8.14	6.34	6.21	7.95	10.68	9.22	12.99	6.9333	6.8333	10.9633	-0.020959618635646	0.964778069324211	0.999705305165888	-0.68202509844259	0.00333801824739851	0.0354117517334787
ENSRNOG00000021067	Fxyd7	42.42	36.20	67.29	53.10	53.92	55.55	38.76	47.30	43.00	48.6367	54.1900	43.0200	0.155982290633945	0.351761141811099	0.999705305165888	0.333019122362968	0.00517454566481328	0.049475314872832
ENSRNOG00000021091	Trank1	9.59	9.02	9.83	8.15	9.65	9.66	5.11	5.41	6.12	9.4800	9.1533	5.5467	-0.0505898394723151	0.614327765772895	0.999705305165888	0.722676192006007	9.54299774241457e-12	2.78833454375398e-09
ENSRNOG00000021102	Scn1b	267.12	254.67	294.34	257.21	279.66	259.80	214.17	226.78	213.39	272.0433	265.5567	218.1133	-0.0348167262714733	0.657695099547296	0.999705305165888	0.283941782965436	8.72476759952214e-06	0.000321380915914876
ENSRNOG00000021106	Gramd1a	21.74	17.79	18.11	21.10	22.39	22.25	14.91	19.33	13.76	19.2133	21.9133	16.0000	0.189701120905563	0.0534754371602849	0.999705305165888	0.453737050584427	0.00044176620998085	0.00735807506653127
ENSRNOG00000021138	Cers2	26.53	29.09	22.40	24.99	28.01	24.14	44.71	28.68	43.12	26.0067	25.7133	38.8367	-0.0163648523958041	0.930407313341766	0.999705305165888	-0.594902734969876	1.9958514570823e-05	0.000634805964366085
ENSRNOG00000021150	Plcb3	4.00	3.78	3.04	3.34	3.33	3.08	5.55	4.86	4.51	3.6067	3.2500	4.9733	-0.150226375189844	0.406798674501006	0.999705305165888	-0.613773411618264	7.20713941308625e-05	0.00174499826323306
ENSRNOG00000021157	Ctss	44.64	44.10	35.42	42.94	33.11	39.99	55.62	57.19	55.04	41.3867	38.6800	55.9500	-0.0975782619891315	0.475938300709467	0.999705305165888	-0.532550336386915	1.91721860461239e-06	9.34551562670003e-05
ENSRNOG00000021175	Otub1	122.74	118.84	127.64	120.20	120.76	122.32	96.91	110.65	90.68	123.0733	121.0933	99.4133	-0.0233987614861618	0.773082605499107	0.999705305165888	0.284608176770051	0.000806444912157417	0.0118519214328062
ENSRNOG00000021182	Sv2a	95.65	100.50	109.35	102.88	110.49	103.94	83.02	93.38	83.85	101.8333	105.7700	86.7500	0.05472060835014	0.320219861423808	0.999705305165888	0.285994824869447	4.77443848472538e-05	0.0012643094475911
ENSRNOG00000021198	Hist1h2bq	36.62	35.21	28.00	29.15	32.31	23.16	51.17	38.89	55.19	33.2767	28.2067	48.4167	-0.238474740563583	0.111596889125854	0.999705305165888	-0.779467572822902	2.4724589495264e-07	1.70490879323543e-05
ENSRNOG00000021201	Txnip	16.92	19.49	14.33	17.57	16.95	16.18	28.10	17.51	31.42	16.9133	16.9000	25.6767	-0.00113777217323348	0.94881456869925	0.999705305165888	-0.603434678086475	0.00016040652504314	0.00329588567964088
ENSRNOG00000021213	Lix1l	9.34	10.65	8.52	9.98	9.47	9.16	16.10	13.38	16.03	9.5033	9.5367	15.1700	0.00505145838523146	0.906400315306148	0.999705305165888	-0.669664088645006	2.28913299268119e-10	4.99523590643432e-08
ENSRNOG00000021225	Oxt	0.42	0.28	0.14	0.00	0.13	0.13	1.20	0.43	2.56	0.2800	0.0867	1.3967	-1.69187770463767	0.372998706480184	0.999705305165888	-4.01036671555826	0.00328473053687011	0.0351056848884711
ENSRNOG00000021231	Lzts3	33.97	33.18	34.33	28.05	31.83	28.36	22.49	24.16	22.27	33.8267	29.4133	22.9733	-0.20169072847256	0.0181120718008286	0.999705305165888	0.356510089366435	0.00013016729830448	0.00279098763118274
ENSRNOG00000021245	RGD1311739	17.92	16.61	20.54	18.30	16.21	17.36	12.40	14.12	12.25	18.3567	17.2900	12.9233	-0.0863662387874431	0.52633980292832	0.999705305165888	0.419959634612261	0.00329912873307752	0.0351723439885735
ENSRNOG00000021263	Tmem230	19.21	19.55	19.00	20.05	20.39	19.11	25.49	27.53	25.32	19.2533	19.8500	26.1133	0.0440307658643082	0.646314045538634	0.999705305165888	-0.395647620199268	0.000147156736430539	0.00307122878853034
ENSRNOG00000021316	Tmem98	5.20	6.62	4.57	5.56	4.13	5.43	10.46	5.97	8.21	5.4633	5.0400	8.2133	-0.116357714878385	0.648763386416596	0.999705305165888	-0.704544116473828	0.00309706494492525	0.0335155697335634
ENSRNOG00000021323	Ca13	0.11	2.01	0.08	0.38	0.14	0.22	2.56	0.53	1.47	0.7333	0.2467	1.5200	-1.57190634789571	0.102288166958849	0.999705305165888	-2.62343664853579	4.3402483153771e-05	0.00117559194752866
ENSRNOG00000021405	Cyp2c7	0.00	0.00	0.00	0.00	0.00	0.00	4.38	2.46	1.73	0.0000	0.0000	2.8567	0	1	1	-11.4801169882787	8.45019901674712e-12	2.5523743724336e-09
ENSRNOG00000021437	AABR07073181.1	0.62	1.24	0.48	0.69	0.29	0.63	1.81	0.80	1.27	0.7800	0.5367	1.2933	-0.539447841468787	0.167287655049173	0.999705305165888	-1.26899596407251	0.000263346914830735	0.00480914985674474
ENSRNOG00000021438	Tuba1c	0.94	4.06	1.90	3.42	1.48	2.42	9.58	3.62	8.07	2.3000	2.4400	7.0900	0.0852472866185112	0.804444887475679	0.999705305165888	-1.53890447967663	1.87710697139876e-05	0.000603721027610881
ENSRNOG00000021555	Mis18a	2.01	1.41	1.82	0.04	0.23	0.10	0.10	1.59	1.76	1.7467	0.1233	1.1500	-3.82396963590851	2.60996575990692e-08	6.33736971730541e-05	-3.22099918603659	0.000753560443261121	0.0112278552129459
ENSRNOG00000021589	Nexmif	7.84	8.83	8.58	8.91	8.06	7.91	6.47	5.94	6.92	8.4167	8.2933	6.4433	-0.021296902395918	0.876297740112431	0.999705305165888	0.364144847919367	0.000169512881747569	0.0034379206687604
ENSRNOG00000021602	Zmynd10	2.90	3.48	2.31	2.69	1.77	2.03	6.44	2.01	5.08	2.8967	2.1633	4.5100	-0.421137698815266	0.175659875599764	0.999705305165888	-1.0598714559774	0.00457369726058022	0.0450548383286528
ENSRNOG00000021670	Frem2	0.43	1.02	0.33	0.46	0.35	0.36	1.40	0.54	0.88	0.5933	0.3900	0.9400	-0.605368711382992	0.100729537689475	0.999705305165888	-1.26918663281539	9.0529825905915e-05	0.00209201564181242
ENSRNOG00000021685	Cdk5r1	47.47	49.64	50.82	49.25	49.32	53.64	39.70	44.45	39.16	49.3100	50.7367	41.1033	0.0411484864792938	0.589786036799347	0.999705305165888	0.303773343258846	0.00242987326025322	0.0278885387040647
ENSRNOG00000021705	LOC102556092	25.69	28.39	28.40	27.45	31.85	30.84	41.20	34.14	41.53	27.4933	30.0467	38.9567	0.128123117347254	0.312343146076444	0.999705305165888	-0.37466528894018	0.00334351028407789	0.0354482003611431
ENSRNOG00000021719	Slfn5	3.73	7.72	3.52	4.90	3.76	3.92	9.28	5.62	9.09	4.9900	4.1933	7.9967	-0.250942299179129	0.678502256433483	0.999705305165888	-0.931301235414147	2.80142169738146e-07	1.87279156347817e-05
ENSRNOG00000021726	Tlr3	1.34	1.97	1.23	1.02	0.96	0.93	2.53	2.00	3.00	1.5133	0.9700	2.5100	-0.641673144382628	0.0397098466382272	0.999705305165888	-1.37163071176364	1.70490365635216e-08	1.78126267465787e-06
ENSRNOG00000021750	Id1	15.30	11.22	17.00	15.48	14.49	13.70	23.38	25.96	24.60	14.5067	14.5567	24.6467	0.0049639745299156	0.95947230199841	0.999705305165888	-0.759712512406987	5.94154348152514e-08	4.89010397747091e-06
ENSRNOG00000021916	Slc16a12	0.98	4.79	1.65	1.50	1.09	2.10	6.23	2.42	5.67	2.4733	1.5633	4.7733	-0.661831264105428	0.355243574435789	0.999705305165888	-1.61037166474888	4.80437072300169e-07	2.97922830553332e-05
ENSRNOG00000021924	Cyp2c22	0.00	0.00	0.00	0.00	0.00	0.00	1.71	0.51	0.67	0.0000	0.0000	0.9633	0	1	1	-9.91189127666689	2.60481471628345e-07	1.78192067039724e-05
ENSRNOG00000022101	Crabp2	0.28	2.92	0.47	0.73	0.87	2.06	7.77	1.09	7.07	1.2233	1.2200	5.3100	-0.00393641455916652	0.979905395414667	0.999705305165888	-2.12183071324127	0.000627168756213143	0.00975790811223679
ENSRNOG00000022141	Ctdspl2	8.95	9.88	6.90	7.14	9.00	6.89	4.18	3.77	4.60	8.5767	7.6767	4.1833	-0.159937045940954	0.940644289153498	0.999705305165888	0.875827046954713	6.39407571705421e-09	7.76249797790828e-07
ENSRNOG00000022196	Bmpr2	20.74	22.20	16.18	21.12	19.68	20.73	16.70	16.43	17.14	19.7067	20.5100	16.7567	0.0576437230548551	0.523067573030399	0.999705305165888	0.291592303505638	0.000249807260818834	0.00466063568101285
ENSRNOG00000022309	Frem1	0.12	1.21	0.24	0.25	0.28	0.09	2.02	0.33	1.63	0.5233	0.2067	1.3267	-1.34042443850475	0.184262987981639	0.999705305165888	-2.68242831015677	0.000924249878951425	0.0132115619098206
ENSRNOG00000022312	Lrsam1	5.50	5.12	3.76	4.23	5.26	4.92	2.97	2.86	3.68	4.7933	4.8033	3.1700	0.00300665973544955	0.973521212245854	0.999705305165888	0.599553089314183	0.00430395685417658	0.0432377110775932
ENSRNOG00000022325	Smc2	7.86	7.52	6.68	7.37	7.84	6.54	5.96	5.05	6.00	7.3533	7.2500	5.6700	-0.0204173899679289	0.89785325903014	0.999705305165888	0.354632259960068	0.00259386179139615	0.0292067821174907
ENSRNOG00000022392	Hspb8	8.94	12.29	9.02	10.69	8.77	9.22	18.91	14.61	18.51	10.0833	9.5600	17.3433	-0.0768901183474096	0.689344398915652	0.999705305165888	-0.859298683274785	3.42085694092084e-09	4.91434606704453e-07
ENSRNOG00000022395	Tnrc6c	9.64	11.26	10.53	9.96	12.27	10.61	8.79	7.45	8.26	10.4767	10.9467	8.1667	0.0633118549790533	0.482942434130398	0.999705305165888	0.422672377887876	7.12240294036113e-05	0.00172933949702656
ENSRNOG00000022572	LOC100911356	7.75	2.68	3.42	7.48	7.19	12.73	6.19	2.20	4.02	4.6167	9.1333	4.1367	0.984289916911337	0.00537280196150052	0.999705305165888	1.14267277771753	0.00101955579011887	0.0142316779480642
ENSRNOG00000022704	Esyt3	3.30	3.59	3.41	3.51	2.75	2.95	1.65	1.98	1.55	3.4333	3.0700	1.7267	-0.161371275979244	0.342884578576326	0.999705305165888	0.830249058404779	1.63065595552098e-05	0.000542681042803595
ENSRNOG00000022721	Clec18a	0.17	1.70	0.22	0.13	0.05	0.16	2.17	0.13	1.10	0.6967	0.1133	1.1333	-2.61989629083055	0.0111836792647397	0.999705305165888	-3.32192809488736	0.000612594829815152	0.00960335521029968
ENSRNOG00000022764	Evi2a	28.48	27.96	23.49	30.20	32.81	28.75	43.21	34.90	44.69	26.6433	30.5867	40.9333	0.199128302118591	0.0676136972205521	0.999705305165888	-0.420373264241714	0.000165393597622885	0.00337422512357505
ENSRNOG00000022767	Elfn1	7.52	6.04	7.44	7.58	7.12	6.20	5.04	4.77	4.17	7.0000	6.9667	4.6600	-0.00688638558523906	0.987010126021351	0.999705305165888	0.58013858159281	2.32808069856037e-05	0.000714588709246954
ENSRNOG00000022910	Emcn	5.22	4.81	5.05	5.31	4.47	4.64	7.44	6.74	9.11	5.0267	4.8067	7.7633	-0.0645652640278417	0.804086692514266	0.999705305165888	-0.691639474970042	0.000950617697193385	0.0134989279093219
ENSRNOG00000023162	Ca14	6.40	12.74	4.83	4.28	5.91	4.02	22.25	6.66	14.84	7.9900	4.7367	14.5833	-0.754323354406352	0.0146810543488448	0.999705305165888	-1.62237646236427	6.56371989823065e-07	3.84870637161898e-05
ENSRNOG00000023334	Parp14	1.68	2.00	1.44	1.63	1.37	1.27	3.50	1.75	2.97	1.7067	1.4233	2.7400	-0.261907740379516	0.192930832805108	0.999705305165888	-0.944902324061196	3.81875104913281e-05	0.0010600877509823
ENSRNOG00000023340	Tmem72	0.12	10.24	0.03	0.05	0.12	0.05	16.27	1.89	12.96	3.4633	0.0733	10.3733	-5.56154832026691	1	1	-7.14419472634889	7.63152729018192e-14	4.86372909710311e-11
ENSRNOG00000023385	Rpl37a	59.22	62.24	61.21	71.95	61.39	67.49	89.43	87.63	73.61	60.8900	66.9433	83.5567	0.136735076500534	0.0814490332395331	0.999705305165888	-0.319814550551861	0.00101309668372981	0.01416445558055
ENSRNOG00000023400	Dtx3l	0.90	1.02	0.60	1.18	0.92	0.80	3.03	1.81	2.41	0.8400	0.9667	2.4167	0.202629166515018	0.471719649915634	0.999705305165888	-1.32192809488736	1.48019562584034e-07	1.09047403392571e-05
ENSRNOG00000023446	Btbd8	25.78	26.13	29.18	25.96	27.87	29.36	20.07	23.29	22.77	27.0300	27.7300	22.0433	0.0368861045047838	0.599627554801283	0.999705305165888	0.331105215524106	0.000284237891501764	0.00511479855072956
ENSRNOG00000023463	Parp9	2.14	2.53	1.77	2.44	2.35	2.21	5.20	3.54	4.09	2.1467	2.3333	4.2767	0.120294233717707	0.573351217646915	0.999705305165888	-0.874094343257357	1.30305002414427e-05	0.00044836884962521
ENSRNOG00000023546	Hspb1	2.89	2.39	2.49	2.91	2.62	3.51	6.98	4.80	7.53	2.5900	3.0133	6.4367	0.218408174007476	0.552034780571897	0.999705305165888	-1.09495348653546	0.000356715835700203	0.00618654355295352
ENSRNOG00000023548	Sned1	0.76	2.11	0.75	0.96	0.82	0.96	2.66	0.81	2.95	1.2067	0.9133	2.1400	-0.401813804122683	0.261009095002967	0.999705305165888	-1.22839740416178	0.000666974490552689	0.0102386226559553
ENSRNOG00000023557	Mab21l4	0.03	0.83	0.03	0.00	0.03	0.03	0.93	0.20	0.69	0.2967	0.0200	0.6067	-3.89077093024524	0.0106155524433964	0.999705305165888	-4.92283213947754	6.68299296296249e-05	0.00164583022412158
ENSRNOG00000023588	Dmgdh	0.25	0.88	0.18	0.23	0.05	0.22	1.08	0.33	0.96	0.4367	0.1667	0.7900	-1.38956681176272	0.0760754665894703	0.999705305165888	-2.24488705912353	0.000567750855570225	0.0090041002752301
ENSRNOG00000023603	Amer3	15.40	14.42	15.63	16.40	18.09	14.86	11.60	12.99	9.81	15.1500	16.4500	11.4667	0.11876979026229	0.268661430534644	0.999705305165888	0.520641519754296	0.000141898942552894	0.00298316569593821
ENSRNOG00000023661	Celf2	42.21	48.00	45.08	42.62	45.02	41.55	34.44	33.57	34.45	45.0967	43.0633	34.1533	-0.0665608040211462	0.467992853351681	0.999705305165888	0.334433605102295	5.57171290512744e-05	0.00142748809972632
ENSRNOG00000023664	Lepr	0.29	2.90	0.43	0.43	0.60	0.94	3.41	1.00	3.34	1.2067	0.6567	2.5833	-0.877794067626833	0.405929696737484	0.999705305165888	-1.97600068070522	3.57891105891478e-06	0.000155800120567252
ENSRNOG00000023765	Nyap2	3.49	3.93	4.43	3.54	3.83	4.31	2.52	2.56	2.04	3.9500	3.8933	2.3733	-0.0208467849056055	0.93230097516654	0.999705305165888	0.71409112791362	0.000472050716945629	0.00777698124484302
ENSRNOG00000023781	Plec	10.63	10.58	10.67	10.87	10.31	11.01	8.92	8.10	7.95	10.6267	10.7300	8.3233	0.0139609474872018	0.746697310503163	0.999705305165888	0.366416755549467	2.04100180977375e-07	1.45391860325164e-05
ENSRNOG00000023786	Ybx1	41.47	44.21	34.10	40.56	36.44	38.80	55.73	47.99	55.41	39.9267	38.6000	53.0433	-0.048751784101789	0.692278789644786	0.999705305165888	-0.458570592217403	3.26658942476054e-07	2.13523352678521e-05
ENSRNOG00000023807	Ccnyl1	6.71	7.55	7.35	7.66	8.26	6.35	5.94	5.30	4.11	7.2033	7.4233	5.1167	0.0434024859282827	0.713303643542662	0.999705305165888	0.536862902530246	0.00157366278312564	0.0199428783881036
ENSRNOG00000023809	Opcml	65.37	68.36	72.35	66.85	63.09	66.13	49.70	50.69	45.98	68.6933	65.3567	48.7900	-0.0718356879825052	0.351814153873167	0.999705305165888	0.421748921484928	1.30244834170658e-07	9.80476286579902e-06
ENSRNOG00000023910	Man2b1	8.65	11.00	7.79	8.77	8.54	7.39	13.85	8.79	12.02	9.1467	8.2333	11.5533	-0.151769439700773	0.30797307517486	0.999705305165888	-0.488760612688126	0.00169204994915275	0.0210912863871614
ENSRNOG00000023991	Rab20	0.66	1.68	0.87	0.39	0.33	0.68	1.45	1.21	1.93	1.0700	0.4667	1.5300	-1.19714647017734	0.0496494464351193	0.999705305165888	-1.71306732646884	0.000853169063102566	0.0123498320507043
ENSRNOG00000024016	Cyp2c6v1	0.00	0.14	0.00	0.00	0.04	0.00	4.01	1.14	1.14	0.0467	0.0133	2.0967	-1.80735492205761	0.593108431669694	0.999705305165888	-7.29691620687929	2.97995977217928e-08	2.80718724112561e-06
ENSRNOG00000024027	Lemd3	9.28	10.21	9.67	10.20	10.13	9.61	7.27	8.14	8.19	9.7200	9.9800	7.8667	0.0380835017314797	0.683197063327039	0.999705305165888	0.343287361809213	0.00427828382839575	0.0430550700045034
ENSRNOG00000024039	Serinc5	22.07	25.41	19.93	25.89	23.38	23.02	34.43	28.52	32.96	22.4700	24.0967	31.9700	0.100833465253943	0.198581548341956	0.999705305165888	-0.40788515434667	4.68861809349728e-07	2.92851765629709e-05
ENSRNOG00000024085	Tmem237	12.60	12.00	9.22	11.42	12.49	11.57	7.01	7.66	9.84	11.2733	11.8267	8.1700	0.0691293498910891	0.731282512684927	0.999705305165888	0.533635525434228	3.90253357977741e-05	0.00107641242210852
ENSRNOG00000024213	Golim4	8.18	9.19	6.45	8.89	7.54	6.79	11.15	9.68	12.03	7.9400	7.7400	10.9533	-0.0368054409985473	0.86169003792693	0.999705305165888	-0.500964508084503	0.000905886896200734	0.0130246740647243
ENSRNOG00000024230	Tnfaip8l3	20.25	20.77	24.11	18.32	24.36	22.36	16.23	17.78	16.31	21.7100	21.6800	16.7733	-0.0019949692612729	0.98486237595152	0.999705305165888	0.370195335195741	0.00348766978966157	0.036728124315196
ENSRNOG00000024310	Kcnf1	8.53	9.81	12.36	10.77	8.74	13.44	6.46	7.29	5.61	10.2333	10.9833	6.4533	0.102039809637873	0.512459461439071	0.999705305165888	0.767199512620816	1.31150206113159e-05	0.00044948278393335
ENSRNOG00000024349	Cbarp	59.34	62.19	72.07	58.89	59.62	64.78	49.58	56.74	44.93	64.5333	61.0967	50.4167	-0.078950875648821	0.364756953681206	0.999705305165888	0.277192934576453	0.00393828203506324	0.0403485311767757
ENSRNOG00000024372	Cwf19l2	6.89	6.86	7.21	7.64	6.94	6.77	5.50	5.57	6.51	6.9867	7.1167	5.8600	0.0265973529704025	0.349359556207208	0.999705305165888	0.280300999364449	0.000752080185482637	0.0112235282362748
ENSRNOG00000024479	Klhl34	15.40	15.47	17.16	5.43	5.65	6.37	14.39	13.52	13.13	16.0100	5.8167	13.6800	-1.4607087721404	8.97940307676062e-25	7.63114570478501e-21	-1.23380369451004	4.0807928935354e-18	8.85364145318939e-15
ENSRNOG00000024595	Cers6	11.12	11.66	12.61	11.23	13.12	10.24	8.54	8.40	8.91	11.7967	11.5300	8.6167	-0.0329867480523067	0.844294315336789	0.999705305165888	0.42019073317063	0.00352172854111057	0.0370415364979897
ENSRNOG00000024657	Mfsd4a	16.97	18.70	19.24	16.33	19.58	19.08	12.31	12.16	13.54	18.3033	18.3300	12.6700	0.00210037531678024	0.773365433337821	0.999705305165888	0.532790261399076	4.25950907873278e-06	0.000179534662611918
ENSRNOG00000024671	Dmxl1	8.29	9.06	9.01	9.24	8.30	8.31	7.25	6.26	6.95	8.7867	8.6167	6.8200	-0.0281860898057548	0.79839912594065	0.999705305165888	0.337358135456969	0.000133665105186279	0.00284893473049784
ENSRNOG00000024693	Zfp831	6.87	6.92	6.68	6.75	6.09	6.09	5.59	5.09	4.52	6.8233	6.3100	5.0667	-0.112836691319705	0.278612740921487	0.999705305165888	0.316603087372756	0.00500192108047787	0.0482800210002005
ENSRNOG00000024808	Stk39	19.94	36.06	20.76	22.33	23.47	19.90	38.47	24.88	35.22	25.5867	21.9000	32.8567	-0.22446134098569	0.367850396176174	0.999705305165888	-0.585255255397667	8.30753404751362e-07	4.71097300806208e-05
ENSRNOG00000024848	Fga	0.00	0.03	0.08	0.02	0.05	0.16	12.30	1.44	0.88	0.0367	0.0767	4.8733	1.06413033741972	0.509107069551754	0.999705305165888	-5.99016563989542	1.04436527604068e-05	0.000371979607307132
ENSRNOG00000024849	Tor1aip2	5.27	6.38	5.06	6.38	5.41	5.30	7.82	6.48	8.62	5.5700	5.6967	7.6400	0.0324406636149523	0.747470161481072	0.999705305165888	-0.423454647080765	0.00131889082893654	0.0174301748802102
ENSRNOG00000024879	Polrmt	5.23	5.38	4.93	5.09	5.61	4.92	3.50	4.05	4.05	5.1800	5.2067	3.8667	0.00740794973427008	0.922642348785592	0.999705305165888	0.429269648127045	0.00462267177089409	0.0454027156467467
ENSRNOG00000024930	Smim19	8.40	9.81	10.27	12.03	11.13	10.58	14.12	14.16	15.10	9.4933	11.2467	14.4600	0.244510827321173	0.0484818704807367	0.999705305165888	-0.362570079384704	0.000999058636969196	0.0140136467393914
ENSRNOG00000024945	Dusp18	12.08	11.19	10.29	11.27	11.62	10.77	13.86	12.91	14.08	11.1867	11.2200	13.6167	0.00429246089012171	0.925257343948696	0.999705305165888	-0.2793009017031	0.0028349748727757	0.0312646874218226
ENSRNOG00000024953	RGD1559441	4.51	4.44	5.68	4.55	5.47	5.80	3.46	3.67	3.66	4.8767	5.2733	3.5967	0.112819830334303	0.432162035176722	0.999705305165888	0.552054734984773	0.000139944764486847	0.00295650465072152
ENSRNOG00000024964	Nufip2	12.93	12.63	10.43	12.69	14.71	11.92	9.77	8.27	9.92	11.9967	13.1067	9.3200	0.127667219415853	0.324251850298834	0.999705305165888	0.491898960965148	0.000372362414223013	0.00640634297284483
ENSRNOG00000025001	Pcolce	0.74	2.61	0.94	1.78	0.72	1.41	5.94	1.78	4.37	1.4300	1.3033	4.0300	-0.133809040192197	0.844943182535489	0.999705305165888	-1.62857373194178	0.000254592430347123	0.00470284741604363
ENSRNOG00000025040	Gng10	66.13	69.68	65.29	69.98	67.07	67.64	94.21	89.93	94.53	67.0333	68.2300	92.8900	0.0255275404893691	0.674681070393979	0.999705305165888	-0.445117076466871	6.67067274395956e-10	1.20305210860426e-07
ENSRNOG00000025074	Fgg	0.00	0.10	0.15	0.04	0.00	0.00	16.40	2.32	1.48	0.0833	0.0133	6.7333	-2.64385618977473	0.325197112318888	0.999705305165888	-8.98013957763916	1.12564742508675e-06	6.02640868356227e-05
ENSRNOG00000025274	Hexb	34.64	38.01	32.28	36.04	30.84	37.97	53.24	52.46	54.20	34.9767	34.9500	53.3000	-0.00110034902151011	0.949503044248943	0.999705305165888	-0.608843077383739	8.04008657955639e-11	1.89867195267086e-08
ENSRNOG00000025278	Scai	4.53	5.92	4.86	5.44	5.49	4.48	3.61	3.09	3.46	5.1033	5.1367	3.3867	0.00939257901499946	0.917329112489255	0.999705305165888	0.600966459742619	0.00227878289271862	0.0266693403174313
ENSRNOG00000025296	Lrrc8a	20.08	23.36	22.75	18.51	20.96	21.00	18.22	14.72	16.77	22.0633	20.1567	16.5700	-0.130393691816929	0.187583553924393	0.999705305165888	0.282683475708946	0.00251648873434706	0.0286537313681697
ENSRNOG00000025539	Vps13a	5.74	5.82	5.87	6.23	5.67	6.27	4.77	4.26	4.83	5.8100	6.0567	4.6200	0.0599858501084314	0.507616190196972	0.999705305165888	0.390631162096903	0.00023293792625856	0.00444205410483553
ENSRNOG00000025592	Tspan31	22.03	26.15	22.92	24.09	23.06	23.90	32.37	28.71	30.58	23.7000	23.6833	30.5533	-0.00101491037663692	0.946005384646149	0.999705305165888	-0.36745763624417	3.61986425588781e-05	0.00102132307540507
ENSRNOG00000025608	Lrat	0.00	0.18	0.00	0.01	0.03	0.00	0.46	0.01	0.25	0.0600	0.0133	0.2400	-2.16992500144232	0.283286594493947	0.999705305165888	-4.16992500144232	0.00432378299286564	0.0433610791239155
ENSRNOG00000025634	Zfhx2	5.54	4.99	5.36	5.49	4.63	5.14	4.18	3.71	3.90	5.2967	5.0867	3.9300	-0.0583641625139888	0.667835182405627	0.999705305165888	0.372191243854768	6.47679880761119e-05	0.00160421745178749
ENSRNOG00000025689	Abhd1	4.40	4.12	3.99	4.06	4.22	4.21	4.84	6.34	7.17	4.1700	4.1633	6.1167	-0.00230831255786344	0.97228322134391	0.999705305165888	-0.55500658612262	0.000255070615116932	0.00470284741604363
ENSRNOG00000025695	Tns3	16.00	16.09	12.42	14.66	13.81	14.41	22.22	15.57	18.98	14.8367	14.2933	18.9233	-0.0538245949945035	0.612673397426172	0.999705305165888	-0.404823835817106	0.000111028560422243	0.00246970497176652
ENSRNOG00000025757	Myh6	0.18	0.08	0.17	0.11	0.13	0.27	0.28	0.60	0.62	0.1433	0.1700	0.5000	0.246160587269401	0.699323535327599	0.999705305165888	-1.55639334852439	0.00165093678518622	0.0206835023545242
ENSRNOG00000025768	Clk1	41.77	45.32	44.64	42.48	43.64	44.27	28.18	20.41	33.87	43.9100	43.4633	27.4867	-0.0147507110944257	0.913925386044826	0.999705305165888	0.661066862865205	2.31337825690191e-06	0.000108962644182328
ENSRNOG00000025787	Spag6l	2.45	3.60	2.83	2.82	2.62	2.83	5.49	3.36	5.98	2.9600	2.7567	4.9433	-0.10267234717883	0.732824904132616	0.999705305165888	-0.842559363283353	0.00162571662872676	0.0204120385743777
ENSRNOG00000025940	Mettl9	34.36	45.57	38.95	39.26	38.70	41.82	51.29	47.10	50.87	39.6267	39.9267	49.7533	0.0108810164397906	0.849442799759044	0.999705305165888	-0.317440553807309	0.000130630018431358	0.00279742967420892
ENSRNOG00000026053	Grem1	2.04	2.60	2.08	3.02	3.37	3.31	2.60	2.11	1.78	2.2400	3.2333	2.1633	0.529523514295728	0.00455627105786485	0.999705305165888	0.579766269075352	0.00322959650155622	0.0346668829952227
ENSRNOG00000026065	Slit1	37.92	40.33	40.11	38.32	34.39	32.44	25.26	32.08	25.61	39.4533	35.0500	27.6500	-0.170732751574779	0.015870492719861	0.999705305165888	0.342134963775916	0.0015796433010346	0.0199790688675975
ENSRNOG00000026124	Id3	30.62	32.72	26.46	33.64	29.81	27.38	41.76	51.96	45.26	29.9333	30.2767	46.3267	0.0164534351806168	0.840863262481955	0.999705305165888	-0.613636500733446	1.07874826182242e-06	5.81141915173649e-05
ENSRNOG00000026171	Bbs4	15.67	13.95	17.82	16.10	16.50	16.69	12.82	14.45	11.84	15.8133	16.4300	13.0367	0.0551909711252299	0.5993954258121	0.999705305165888	0.333757444938282	0.00397518475020657	0.0405972807516654
ENSRNOG00000026212	Micall1	8.17	7.40	6.03	7.24	8.21	6.49	10.63	8.67	10.14	7.2000	7.3133	9.8133	0.0225322133523612	0.813953090246824	0.999705305165888	-0.42421414565382	9.40152904564225e-05	0.00216675079168218
ENSRNOG00000026226	Hook1	7.68	9.11	8.73	8.33	7.81	8.57	6.28	4.80	5.52	8.5067	8.2367	5.5333	-0.0465333184360849	0.693085658244891	0.999705305165888	0.573911769094499	7.87821213093116e-07	4.52708329750408e-05
ENSRNOG00000026634	Glipr1l1	0.59	0.84	0.59	0.46	0.47	0.16	2.00	0.71	2.82	0.6733	0.3633	1.8433	-0.890027157974869	0.310759701476938	0.999705305165888	-2.34295134545778	0.00131561165497387	0.0174058551957747
ENSRNOG00000026672	MGC94199	10.51	11.51	13.97	10.17	8.40	4.68	3.91	3.78	4.93	11.9967	7.7500	4.2067	-0.630365386041976	0.00336693572613299	0.90837788154099	0.881518805900206	0.000538726626814127	0.00867143633954131
ENSRNOG00000026705	Dgki	10.55	10.61	10.47	10.31	10.65	10.73	9.10	6.74	9.05	10.5433	10.5633	8.2967	0.00273410386484014	0.929967715580899	0.999705305165888	0.348461429401193	0.00521294558734776	0.0496820151812131
ENSRNOG00000026787	Disp2	101.98	100.67	105.66	105.08	99.31	97.88	77.06	84.83	73.11	102.7700	100.7567	78.3333	-0.0285438838467403	0.665402471402579	0.999705305165888	0.363177043217539	2.80218881187767e-07	1.87279156347817e-05
ENSRNOG00000026842	Nnt	14.17	18.07	13.47	13.98	15.04	13.89	20.82	14.65	18.42	15.2367	14.3033	17.9633	-0.0911959178556557	0.431729928732897	0.999705305165888	-0.328703685641361	0.00417176182862296	0.0422048134763094
ENSRNOG00000026870	Clic6	1.70	36.83	0.31	1.36	1.21	0.83	56.80	7.17	43.11	12.9467	1.1333	35.6933	-3.5139365492815	0.0250320550190784	0.999705305165888	-4.97701048750308	4.50261008496945e-10	8.34628981234283e-08
ENSRNOG00000026902	Lyve1	0.68	0.66	0.44	0.72	1.02	0.37	1.78	1.54	1.94	0.5933	0.7033	1.7533	0.245365757740788	0.58352635652849	0.999705305165888	-1.31781980058512	0.000205518424055359	0.00403063949066022
ENSRNOG00000026937	Arsk	5.50	5.99	4.60	5.33	5.94	5.32	7.00	7.00	7.49	5.3633	5.5300	7.1633	0.0441495602324179	0.741175149063378	0.999705305165888	-0.37335159647192	0.00493993510235603	0.0477619412392124
ENSRNOG00000026941	Tril	47.29	38.32	41.41	45.47	38.49	33.09	51.36	53.87	54.10	42.3400	39.0167	53.1100	-0.117930740729369	0.267698085258809	0.999705305165888	-0.444893000814605	3.65296549129522e-06	0.000157828250888316
ENSRNOG00000026962	Osbpl8	11.92	14.81	13.65	14.65	12.77	12.56	10.36	9.99	11.31	13.4600	13.3267	10.5533	-0.0143624385868422	0.992913856669626	0.999705305165888	0.336617216607455	0.0013371332929916	0.017609504077832
ENSRNOG00000027151	Lrrc58	22.48	24.72	21.14	22.64	18.79	18.28	26.42	25.49	25.65	22.7800	19.9033	25.8533	-0.194757679053376	0.139709434437952	0.999705305165888	-0.377340234730899	0.00159990703391618	0.0201761502250776
ENSRNOG00000027204	Map6	24.60	26.06	28.73	23.55	26.02	27.28	18.34	20.73	18.24	26.4633	25.6167	19.1033	-0.0469120363818639	0.636341923779527	0.999705305165888	0.423258363662333	1.32622381291639e-05	0.000453626434739397
ENSRNOG00000027233	Trpc5	12.14	14.74	11.27	12.02	11.05	10.82	8.44	8.83	10.39	12.7167	11.2967	9.2200	-0.170823420237898	0.263640245303199	0.999705305165888	0.293058480333505	0.00414719899600967	0.042129383318922
ENSRNOG00000027341	Tenm2	17.64	18.65	22.66	19.30	17.07	19.93	13.71	16.16	13.73	19.6500	18.7667	14.5333	-0.0663568908995302	0.508480902238986	0.999705305165888	0.368806787303309	9.00877785649909e-05	0.00208698140475673
ENSRNOG00000027360	Srsf7	23.69	29.60	30.14	26.39	27.07	28.32	18.80	19.04	21.01	27.8100	27.2600	19.6167	-0.0288181825414773	0.862191121331809	0.999705305165888	0.474705647600557	0.000128900359148763	0.00277417389683586
ENSRNOG00000027489	Mn1	3.38	3.93	4.20	4.65	3.58	3.85	2.28	2.87	2.49	3.8367	4.0267	2.5467	0.0697326211928483	0.637398993320088	0.999705305165888	0.66097591128933	0.000335899829039637	0.00589071938231364
ENSRNOG00000027503	Rps25	80.29	86.85	90.25	91.50	90.83	95.86	128.22	129.48	100.79	85.7967	92.7300	119.4967	0.112114557039635	0.28054448888235	0.999705305165888	-0.36586231507533	0.00255007115858506	0.0289024830393477
ENSRNOG00000027697	Nmnat2	45.95	43.41	52.02	47.05	47.64	46.66	34.69	37.71	33.96	47.1267	47.1167	35.4533	-0.000306163841043275	0.964302598391538	0.999705305165888	0.410316200860873	2.09512652028182e-05	0.000657884992406889
ENSRNOG00000027797	Nit2	18.48	13.30	10.78	18.72	19.61	13.88	26.64	23.85	26.87	14.1867	17.4033	25.7867	0.294828007846732	0.137075724834125	0.999705305165888	-0.567261636128918	0.000163655845597254	0.00334272881783301
ENSRNOG00000028064	Fhad1	0.77	0.94	0.55	0.33	0.46	0.36	0.88	0.47	1.09	0.7533	0.3833	0.8133	-0.974688911470813	0.00578426283622094	0.999705305165888	-1.08524728661851	0.00405133801375756	0.0412284628212318
ENSRNOG00000028077	Cfap44	0.78	1.89	0.64	0.63	0.80	0.61	2.97	0.61	1.97	1.1033	0.6800	1.8500	-0.698262064835718	0.0608855649082857	0.999705305165888	-1.44391861926597	0.000458156957127459	0.00758709681452475
ENSRNOG00000028085	Tmem255a	18.24	16.25	20.04	17.94	17.65	15.80	12.42	11.44	13.02	18.1767	17.1300	12.2933	-0.085562503314121	0.600896283747937	0.999705305165888	0.478648996375821	0.00121743681006175	0.016405037727982
ENSRNOG00000028097	Slc7a14	22.04	21.62	25.82	18.61	19.27	19.98	14.88	15.35	12.34	23.1600	19.2867	14.1900	-0.264031430780791	0.00846921489018107	0.999705305165888	0.442729233147895	8.81996836833104e-05	0.00205469506353593
ENSRNOG00000028156	Pld1	4.65	4.09	3.50	4.19	4.35	3.53	5.94	4.55	5.61	4.0800	4.0233	5.3667	-0.0201778819376315	0.934757812770348	0.999705305165888	-0.41563501224696	0.00363183622034804	0.0378303471918911
ENSRNOG00000028362	Unc80	47.73	47.96	42.95	44.13	42.54	39.97	34.51	32.19	31.53	46.2133	42.2133	32.7433	-0.130610399022989	0.0585550301137964	0.999705305165888	0.366497556378661	8.55175620113743e-10	1.45044182530168e-07
ENSRNOG00000028382	Rfxapl1	0.00	0.00	4.02	3.12	3.76	3.86	0.00	0.00	0.00	1.3400	3.5800	0.0000	1.41772658680648	0.575766740010934	0.999705305165888	11.8057438721516	1.44703726815205e-13	8.04692756957201e-11
ENSRNOG00000028448	Elovl1	38.92	37.05	36.80	37.65	41.93	38.54	55.07	44.07	56.98	37.5900	39.3733	52.0400	0.06686994036978	0.314379622200257	0.999705305165888	-0.402402106304998	0.000833337611056773	0.0121796824063637
ENSRNOG00000028505	Rps18	163.30	175.55	161.93	187.08	167.78	185.10	237.06	204.09	214.09	166.9267	179.9867	218.4133	0.108675591515194	0.12872427823679	0.999705305165888	-0.279170893892233	0.000519048173189544	0.00838600886374372
ENSRNOG00000028580	Pcnx2	14.62	15.58	17.56	14.91	14.51	14.32	10.49	12.15	11.11	15.9200	14.5800	11.2500	-0.126849616216712	0.144543903204446	0.999705305165888	0.374065718222538	2.01089674678298e-05	0.00063841342574202
ENSRNOG00000028616	Pck1	0.00	0.00	0.00	0.00	0.00	0.00	1.31	0.24	0.13	0.0000	0.0000	0.5600	0	1	1	-9.12928301694497	3.71600734584233e-06	0.00016015062658744
ENSRNOG00000028648	Olig1	57.71	50.76	47.94	56.65	55.24	52.27	67.69	67.12	67.05	52.1367	54.7200	67.2867	0.069769882432742	0.365208058275942	0.999705305165888	-0.298252422611464	4.46611558317423e-06	0.000185969484392127
ENSRNOG00000028690	LOC100362366	143.58	157.46	152.34	166.87	160.47	159.57	224.10	205.83	189.56	151.1267	162.3033	206.4967	0.102934379792041	0.160300806731118	0.999705305165888	-0.347425863607226	3.58450421109272e-05	0.00101300439500045
ENSRNOG00000028733	Prkar1b	108.87	118.61	125.00	124.52	127.05	129.40	99.61	108.35	91.29	117.4933	126.9900	99.7500	0.112135995059854	0.0932697058151501	0.999705305165888	0.348326148042506	3.34007676451029e-05	0.000956471484109516
ENSRNOG00000028879	Slc4a8	7.03	8.08	7.28	8.48	8.32	7.45	5.88	5.77	5.96	7.4633	8.0833	5.8700	0.115130219109255	0.301350148106959	0.999705305165888	0.461589838130643	0.000155690256985278	0.00322589463962645
ENSRNOG00000028930	Dab2	2.84	6.59	2.80	2.81	2.54	2.47	9.15	4.16	9.16	4.0767	2.6067	7.4900	-0.645183891220034	0.0277236909233569	0.999705305165888	-1.52275961187255	5.68932509120981e-09	7.31927427219149e-07
ENSRNOG00000029042	Mt-nd6	1003.94	917.66	1014.76	1114.34	1129.17	1185.33	1454.43	1534.17	1635.96	978.7867	1142.9467	1541.5200	0.223691730800141	0.000184693261106943	0.116267828112397	-0.431595522763111	2.42410704673937e-12	9.08460464755216e-10
ENSRNOG00000029115	LOC102555453	55.01	48.56	49.15	53.43	50.95	53.11	80.24	79.31	80.30	50.9067	52.4967	79.9500	0.0443712181648804	0.636426116209208	0.999705305165888	-0.606872213520032	1.62656329712344e-11	4.59677453755917e-09
ENSRNOG00000029184	AABR07033882.1	25.82	29.54	23.46	23.68	23.66	21.68	17.68	14.34	16.73	26.2733	23.0067	16.2500	-0.191547275702314	0.0619744508494637	0.999705305165888	0.501612254911182	1.54440746539054e-06	7.7395465976359e-05
ENSRNOG00000029209	Rnf13	58.83	62.68	50.64	59.81	58.18	55.84	74.42	66.06	76.50	57.3833	57.9433	72.3267	0.0140109065163778	0.786719680596076	0.999705305165888	-0.319884981832774	8.1039543027427e-06	0.000305030716648431
ENSRNOG00000029242	Plekho2	5.37	6.41	4.82	6.39	5.75	5.67	9.40	9.37	7.74	5.5333	5.9367	8.8367	0.101504274867334	0.559065368657784	0.999705305165888	-0.57384915376564	0.000718351870981388	0.0108628665823229
ENSRNOG00000029386	RT1-N2	6.52	7.10	12.14	7.98	12.95	11.38	1.93	4.02	3.81	8.5867	10.7700	3.2533	0.326848157150746	0.212598148707014	0.999705305165888	1.72702769770248	4.92877313782085e-11	1.26816597198349e-08
ENSRNOG00000029399	Bcam	7.95	6.94	6.12	8.17	5.83	7.24	11.61	7.98	10.93	7.0033	7.0800	10.1733	0.0157076041311084	0.887977658159097	0.999705305165888	-0.522971196030372	0.00288826433091558	0.0316735297714082
ENSRNOG00000029401	Actg2	0.37	0.16	0.16	0.16	0.20	0.15	0.80	0.29	1.89	0.2300	0.1700	0.9933	-0.436099114806673	0.692106340223221	0.999705305165888	-2.54674317849067	0.00228202380649611	0.0266758454491449
ENSRNOG00000029478	Cyp4f39	0.25	0.19	0.03	0.06	0.08	0.00	0.60	0.21	0.36	0.1567	0.0467	0.3900	-1.74723392962004	0.177478194448253	0.999705305165888	-3.0630097975258	0.00152195760287698	0.0194925907251087
ENSRNOG00000029500	Tapbp	4.11	6.48	5.59	5.29	5.13	4.44	7.56	6.36	7.70	5.3933	4.9533	7.2067	-0.122777491891382	0.4522341640193	0.999705305165888	-0.540932407196056	0.00231005928351081	0.0268893396275778
ENSRNOG00000029510	Plxnb1	18.37	17.93	14.08	15.86	15.27	15.15	22.75	19.98	19.45	16.7933	15.4267	20.7267	-0.122462257626745	0.212909383081746	0.999705305165888	-0.426061752233573	2.66678709941503e-08	2.58273835993347e-06
ENSRNOG00000029549	Eci3	17.60	14.79	13.79	15.54	15.41	15.57	25.02	19.16	22.37	15.3933	15.5067	22.1833	0.0105829236991092	0.910502956650939	0.999705305165888	-0.516587569326031	6.39672589670573e-05	0.00159354274181084
ENSRNOG00000029598	Robo2	19.68	22.65	22.39	18.93	21.87	21.30	16.41	16.79	17.21	21.5733	20.7000	16.8033	-0.0596183393221316	0.733705796405125	0.999705305165888	0.300883314098482	1.08004952419982e-05	0.00038153634728854
ENSRNOG00000029682	Clic1	8.36	9.30	9.01	9.73	7.85	9.73	13.69	13.52	14.70	8.8900	9.1033	13.9700	0.0342114892143597	0.819094493792146	0.999705305165888	-0.617865207365334	0.000185713582442303	0.00370975254660819
ENSRNOG00000029784	Pak1	108.17	111.94	128.20	115.89	113.76	116.14	92.07	101.31	90.62	116.1033	115.2633	94.6667	-0.0104757455037064	0.945530703770464	0.999705305165888	0.284005218142611	3.64907507827416e-05	0.00102457349495705
ENSRNOG00000029792	NEWGENE_1308171	0.98	7.56	0.51	1.84	0.38	2.41	16.04	3.65	11.40	3.0167	1.5433	10.3633	-0.966905598710336	0.44775039200702	0.999705305165888	-2.74736651808083	0.00194111870792748	0.0235488707994102
ENSRNOG00000029811	Kcne2	1.39	21.80	1.05	0.98	1.10	1.25	22.93	2.46	19.08	8.0800	1.1100	14.8233	-2.86379561640169	1	1	-3.73923832228024	1.06599754061237e-05	0.000377345618123545
ENSRNOG00000029903	Spock3	25.53	29.19	26.28	29.80	35.04	28.04	21.99	21.07	19.93	27.0000	30.9600	20.9967	0.197446064206217	0.0232954614649085	0.999705305165888	0.560245160980227	5.95227073810364e-09	7.43559385899772e-07
ENSRNOG00000029980	Zbtb16	11.25	11.65	13.22	10.74	10.89	14.07	8.50	9.14	9.35	12.0400	11.9000	8.9967	-0.0168738185643961	0.930922906288312	0.999705305165888	0.40349909744961	0.00456397314947489	0.0450548383286528
ENSRNOG00000030055	Vamp3	28.76	28.03	22.88	25.58	21.80	26.26	34.48	30.75	31.73	26.5567	24.5467	32.3200	-0.113546948230847	0.359832878010592	0.999705305165888	-0.396900072123043	0.00012830948786325	0.00276490907659321
ENSRNOG00000030118	Msn	11.21	11.13	10.22	11.43	10.05	10.96	15.84	13.48	16.11	10.8533	10.8133	15.1433	-0.00532688004897388	0.983401015021085	0.999705305165888	-0.485871485839471	2.55202502322609e-06	0.000117631976939557
ENSRNOG00000030213	Vps13c	9.63	10.43	8.21	9.29	9.19	8.78	6.58	6.02	7.53	9.4233	9.0867	6.7100	-0.0524863210259649	0.596676147425031	0.999705305165888	0.43743838988387	1.38515355925058e-06	7.10674470473832e-05
ENSRNOG00000030243	AABR07051892.1	3.84	3.90	2.54	3.40	3.22	2.89	2.18	1.74	1.85	3.4267	3.1700	1.9233	-0.112323018333316	0.657083923094807	0.999705305165888	0.720874022215083	0.0025893739056358	0.0291943863696897
ENSRNOG00000030387	Kng1	0.09	0.05	0.12	0.00	0.00	0.00	12.78	1.37	0.66	0.0867	0.0000	4.9367	-6.4374053123073	0.175469798011394	0.999705305165888	-12.2693215194551	2.79102467657566e-05	0.000822112954498088
ENSRNOG00000030418	Tmem47	24.14	27.09	21.88	27.25	24.11	24.70	33.71	34.77	36.31	24.3700	25.3533	34.9300	0.0570691871860925	0.441706910097341	0.999705305165888	-0.462291204485432	7.65806922379413e-10	1.32017455348987e-07
ENSRNOG00000030449	Gsta4	16.69	23.89	18.88	15.74	16.90	19.08	38.76	30.12	44.45	19.8200	17.2400	37.7767	-0.20119718809739	0.246399948110456	0.999705305165888	-1.13173563254992	8.85068705873074e-13	3.9122306206528e-10
ENSRNOG00000030538	Slco1b2	0.00	0.00	0.00	0.00	0.00	0.00	0.36	0.13	0.07	0.0000	0.0000	0.1867	0	1	1	-7.54432051622381	0.000563726022401859	0.00896501190054027
ENSRNOG00000030572	Smc5	10.11	10.34	9.11	10.38	9.18	10.06	7.45	7.39	8.15	9.8533	9.8733	7.6633	0.00292537114269666	0.55533627397437	0.999705305165888	0.365565174570668	6.70664331218555e-06	0.000258180720572882
ENSRNOG00000030625	Tf	241.09	377.63	189.51	249.39	277.08	237.46	570.93	309.35	505.56	269.4100	254.6433	461.9467	-0.081325454577439	0.79828627099064	0.999705305165888	-0.859248349762212	0.000412746934044925	0.0069553708660806
ENSRNOG00000030712	RT1-A2	6.45	9.53	5.26	6.74	5.49	6.14	16.80	12.44	15.41	7.0800	6.1233	14.8833	-0.209432139692805	0.371583041010406	0.999705305165888	-1.28130854889723	1.88376501149293e-14	1.60038160932748e-11
ENSRNOG00000030715	Cfh	8.71	10.79	6.59	9.46	6.91	8.39	13.97	10.49	13.43	8.6967	8.2533	12.6300	-0.0754856296031887	0.683822697324504	0.999705305165888	-0.613805825294445	8.1576765340261e-06	0.000305717795152339
ENSRNOG00000030721	Fbrsl1	14.92	14.97	17.68	16.34	15.96	18.62	13.90	13.82	13.97	15.8567	16.9733	13.8967	0.0981803939388976	0.45308484339494	0.999705305165888	0.288531047092963	0.00477502087513534	0.0465150943677921
ENSRNOG00000030771	Dgkb	44.42	48.09	44.60	42.58	43.02	38.67	30.35	35.00	31.33	45.7033	41.4233	32.2267	-0.141855739023895	0.02300595912888	0.999705305165888	0.362188679437191	4.43551154472109e-06	0.000185142332976869
ENSRNOG00000030776	Sytl2	22.58	19.97	22.74	19.07	20.89	23.00	15.99	15.79	14.19	21.7633	20.9867	15.3233	-0.0524265006171348	0.661395259350971	0.999705305165888	0.453742874690688	0.000101972348706061	0.00230998859309301
ENSRNOG00000030790	Ctnnd1	18.63	18.23	16.19	18.28	16.99	17.23	22.43	19.78	22.50	17.6833	17.5000	21.5700	-0.0150353283612772	0.895151111803867	0.999705305165888	-0.301671254440763	0.000178966750765549	0.00361265552277201
ENSRNOG00000030880	Hs6st2	6.30	5.38	8.10	5.78	4.99	6.76	3.38	4.49	3.34	6.5933	5.8433	3.7367	-0.174216429999573	0.398577822709241	0.999705305165888	0.645039717954109	0.00320044426004509	0.034396794637729
ENSRNOG00000030938	AABR07049499.1	0.00	1.27	0.05	0.03	0.07	0.04	2.44	0.47	1.89	0.4400	0.0467	1.6000	-3.23703919730085	0.0204987463488624	0.999705305165888	-5.09953567355091	2.86854213994093e-08	2.71707681046383e-06
ENSRNOG00000030954	Fat1	6.77	7.24	6.25	6.94	6.68	6.60	8.85	7.39	9.00	6.7533	6.7400	8.4133	-0.00285117689812275	0.949514196376291	0.999705305165888	-0.319928913079534	0.000107341268486675	0.00240318977589844
ENSRNOG00000031033	Mt-nd2	11225.55	8613.57	10736.25	11338.90	10096.78	11349.86	7133.21	7840.81	7959.16	10191.7900	10928.5133	7644.3933	0.10068969995751	0.220741120093156	0.999705305165888	0.515623238972089	4.47769404218659e-14	2.96888336897133e-11
ENSRNOG00000031053	Mt-nd4l	1246.49	1344.66	1256.66	1519.11	1584.37	1612.48	1240.89	1325.33	1113.72	1282.6033	1571.9867	1226.6467	0.293513919259638	7.40738383892007e-09	2.09838838516874e-05	0.357869237777846	1.73360453692336e-06	8.56321163668245e-05
ENSRNOG00000031090	RT1-CE7	0.34	1.83	0.54	0.52	0.57	0.55	2.35	1.48	2.56	0.9033	0.5467	2.1300	-0.724597036735786	0.27788614958291	0.999705305165888	-1.96212011632891	7.3698167753362e-06	0.000281080246438099
ENSRNOG00000031092	Rock1	12.62	12.58	12.43	11.74	12.42	14.17	8.48	7.45	9.54	12.5433	12.7767	8.4900	0.0265907087326441	0.663426734890244	0.999705305165888	0.589675038526327	4.10530615494067e-07	2.61148977140304e-05
ENSRNOG00000031249	Slco1a2	0.10	9.05	0.00	0.07	0.02	0.02	14.33	1.77	11.01	3.0500	0.0367	9.0367	-6.37819631453411	1	1	-7.94517777920041	2.64841793300312e-12	9.7140588823491e-10
ENSRNOG00000031287	Cacna2d3	57.89	57.76	62.30	56.93	60.97	60.80	43.68	46.41	47.32	59.3167	59.5667	45.8033	0.00606770153170506	0.855813853556334	0.999705305165888	0.37905263440508	4.33671777894318e-08	3.77579180763644e-06
ENSRNOG00000031312	Tnfrsf1a	4.87	6.02	3.46	6.18	4.18	3.73	8.55	6.90	7.51	4.7833	4.6967	7.6533	-0.0263791252534114	0.957071149867256	0.999705305165888	-0.70445103036605	0.000646431327938089	0.00997657087047871
ENSRNOG00000031364	Kif1c	44.27	43.67	36.32	39.65	40.09	40.23	55.97	46.61	62.01	41.4200	39.9900	54.8633	-0.0506882724103825	0.566601896144388	0.999705305165888	-0.456202997570719	2.80283208641666e-07	1.87279156347817e-05
ENSRNOG00000031506	Ftl1	249.24	254.29	246.46	245.82	255.24	251.64	330.49	317.57	322.44	249.9967	250.9000	323.5000	0.00520361192184035	0.834704755325986	0.999705305165888	-0.366653241470697	5.4484779544882e-12	1.77219455580041e-09
ENSRNOG00000031743	Gbp2	2.20	2.45	1.73	2.44	2.36	2.28	4.20	2.91	4.60	2.1267	2.3600	3.9033	0.150192936318126	0.532907523851078	0.999705305165888	-0.725919810418217	0.00179648340623726	0.0221686309521289
ENSRNOG00000031778	Mef2d	32.93	33.41	33.78	31.78	31.04	27.79	25.87	25.33	24.30	33.3733	30.2033	25.1667	-0.143988011678817	0.108625975176403	0.999705305165888	0.263193634909708	0.0037996500413285	0.0391759372383146
ENSRNOG00000031816	Nckipsd	15.42	15.58	20.23	16.55	16.16	15.98	12.67	13.75	13.05	17.0767	16.2300	13.1567	-0.0733633911854388	0.536535963523423	0.999705305165888	0.302868981376021	0.000878576170139557	0.0126543041471089
ENSRNOG00000031824	Slc44a2	12.19	13.76	11.70	12.35	12.31	12.13	16.38	14.82	13.95	12.5500	12.2633	15.0500	-0.03333618858632	0.794485110936034	0.999705305165888	-0.29541231139525	0.00242375901908007	0.0278740371780663
ENSRNOG00000031974	Pcdh10	19.54	20.32	19.82	20.59	20.16	19.60	15.85	16.77	15.38	19.8933	20.1167	16.0000	0.016106235387151	0.781053481734505	0.999705305165888	0.330319365146505	0.000252669937146207	0.00468742302255688
ENSRNOG00000031997	Ttll7	45.14	50.34	45.11	44.36	43.63	43.29	35.33	32.58	33.14	46.8633	43.7600	33.6833	-0.0988468369079004	0.178880409496121	0.999705305165888	0.377577822246616	4.9949738291734e-08	4.22099773730981e-06
ENSRNOG00000032048	Zfp462	5.20	5.17	4.89	5.25	5.16	5.12	3.73	4.16	4.19	5.0867	5.1767	4.0267	0.0253028675527709	0.726547408599613	0.999705305165888	0.362437375062222	0.000355128952187936	0.00616522457881956
ENSRNOG00000032410	Mtus2	6.18	5.90	5.84	6.00	6.23	5.39	5.10	4.75	4.79	5.9733	5.8733	4.8800	-0.0243567131371906	0.950005598441628	0.999705305165888	0.26729837063637	0.00115459525510468	0.0157718443761883
ENSRNOG00000032463	Rap1a	20.38	19.16	17.82	19.40	17.99	18.05	23.13	22.01	23.35	19.1200	18.4800	22.8300	-0.049117766564691	0.675752595107119	0.999705305165888	-0.304966102808644	0.000763066914167501	0.0113400952873565
ENSRNOG00000032539	Spag8	1.22	3.59	1.07	0.64	0.95	0.91	5.58	1.10	2.90	1.9600	0.8333	3.1933	-1.23388806017428	0.0139291308777602	0.999705305165888	-1.93809756107409	0.000129931931681383	0.00278941042373022
ENSRNOG00000032560	Cyp3a23/3a1	0.04	0.00	0.00	0.06	0.00	0.00	1.53	0.06	0.14	0.0133	0.0200	0.5767	0.58496250072116	0.873938512406648	0.999705305165888	-4.84966572691557	0.00158812112335695	0.0200715689483508
ENSRNOG00000032576	Nlgn1	24.06	23.51	25.60	21.51	22.24	23.35	16.35	20.64	16.22	24.3900	22.3667	17.7367	-0.124939492429792	0.746719358120082	0.999705305165888	0.334615362904588	0.00510702267099996	0.0490200244016528
ENSRNOG00000032656	Ptprt	6.29	6.67	7.57	7.19	6.28	7.07	4.52	4.82	4.51	6.8433	6.8467	4.6167	0.000702554209594388	0.947512850259016	0.999705305165888	0.568550205381644	1.84269080064473e-05	0.000597108020908167
ENSRNOG00000032660	Adgrl2	8.31	9.46	10.06	8.82	8.36	8.25	5.18	7.18	6.47	9.2767	8.4767	6.2767	-0.130109446641501	0.202717443030737	0.999705305165888	0.433498462075878	0.00154386389836051	0.0197145701806199
ENSRNOG00000032669	Serpina1	0.38	0.82	1.09	0.55	0.20	0.21	29.46	4.63	1.98	0.7633	0.3200	12.0233	-1.25424128737579	0.0983722267307055	0.999705305165888	-5.23162120706641	9.65638364942329e-06	0.00034825606220169
ENSRNOG00000032699	Ttyh1	244.34	215.64	214.20	220.23	228.84	198.85	285.77	310.25	248.28	224.7267	215.9733	281.4333	-0.0573181378292972	0.453633713926197	0.999705305165888	-0.381940022494003	5.20956164550578e-06	0.000210816040391723
ENSRNOG00000032708	RT1-Bb	0.04	0.00	0.34	0.00	0.11	0.11	1.47	0.11	0.96	0.1267	0.0733	0.8467	-0.788495894806293	0.618023288045487	0.999705305165888	-3.52925306813487	0.000159928410350441	0.00328998313368884
ENSRNOG00000032729	Bex2	115.78	135.84	137.12	144.82	139.48	138.82	111.27	130.87	109.63	129.5800	141.0400	117.2567	0.122261316852423	0.0955581380001762	0.999705305165888	0.266434429793251	0.00402183511386476	0.0409766049219354
ENSRNOG00000032768	Stxbp4	2.32	2.02	2.15	1.98	1.16	1.50	3.76	2.30	3.33	2.1633	1.5467	3.1300	-0.484093672871561	0.207259351028088	0.999705305165888	-1.0170003525262	0.00118901709742636	0.0161395586025239
ENSRNOG00000032844	RT1-Da	2.57	2.58	0.76	1.22	2.40	1.38	5.51	2.81	4.55	1.9700	1.6667	4.2900	-0.241230035515443	0.62621021724074	0.999705305165888	-1.36401205355861	0.000305456158494387	0.00543421952144967
ENSRNOG00000032871	Mlc1	107.64	114.45	96.94	107.94	113.70	102.83	160.93	161.08	166.67	106.3433	108.1567	162.8933	0.0243930007529328	0.631371013303254	0.999705305165888	-0.590804966208774	1.70057582818808e-25	1.46581133510671e-21
ENSRNOG00000032902	Ybx1-ps3	54.32	53.24	42.46	50.82	59.98	53.56	68.84	65.27	77.45	50.0067	54.7867	70.5200	0.131704388381082	0.178362046836963	0.999705305165888	-0.364207644873681	6.56223566621853e-05	0.00162304706814837
ENSRNOG00000033169	Cpeb4	34.60	34.71	35.49	35.85	34.97	32.21	27.23	27.42	27.71	34.9333	34.3433	27.4533	-0.024574238210426	0.786719644394847	0.999705305165888	0.323048743582133	6.9118212546301e-05	0.0016901118667882
ENSRNOG00000033206	Entpd5	5.76	6.73	5.55	6.49	6.47	5.67	7.90	7.41	8.37	6.0133	6.2100	7.8933	0.0464283356862573	0.642756660296707	0.999705305165888	-0.346041406687312	0.00149757839736065	0.0192806228469756
ENSRNOG00000033316	Foxo4	11.01	13.08	10.49	13.29	11.43	10.89	16.31	16.53	14.71	11.5267	11.8700	15.8500	0.0423445667207771	0.609890374845403	0.999705305165888	-0.417162905384863	7.62656560046362e-05	0.00182350019953387
ENSRNOG00000033386	Itih1	0.00	0.00	0.03	0.06	0.02	0.02	1.14	0.20	0.39	0.0100	0.0333	0.5767	1.7369655941662	0.397974241251225	0.999705305165888	-4.11270013274936	4.37646747571456e-05	0.0011788425439663
ENSRNOG00000033473	Rpl36	21.16	20.79	21.58	20.30	18.86	20.53	35.44	35.09	23.15	21.1767	19.8967	31.2267	-0.0899487653509849	0.71125786997179	0.999705305165888	-0.650251822051411	0.00507704128766146	0.0488158927847663
ENSRNOG00000033531	Cacna2d1	37.26	38.91	38.63	36.51	33.97	38.83	28.41	30.56	28.17	38.2667	36.4367	29.0467	-0.0706972529847632	0.358916634858703	0.999705305165888	0.327018370663119	5.25388741331305e-05	0.00136403260720036
ENSRNOG00000033741	Ankrd34a	23.69	22.78	24.79	22.69	22.53	22.97	19.31	19.59	17.10	23.7533	22.7300	18.6667	-0.0635322985942934	0.492406512056229	0.999705305165888	0.284133357706673	0.00220218138119915	0.0260558715377434
ENSRNOG00000033863	Ajm1	24.36	23.51	21.74	19.72	21.34	19.76	15.63	16.01	14.42	23.2033	20.2733	15.3533	-0.194748758585887	0.0323309500780378	0.999705305165888	0.401031405237953	2.5563692235694e-05	0.000770441416872604
ENSRNOG00000033883	Stard8	2.09	1.42	1.38	1.43	1.77	2.17	2.70	2.42	3.32	1.6300	1.7900	2.8133	0.135087623033179	0.856394365685394	0.999705305165888	-0.652320910721771	0.000793116168028095	0.0116959192648728
ENSRNOG00000033942	Grin2a	35.89	36.15	32.90	34.96	32.90	30.35	25.39	20.86	24.40	34.9800	32.7367	23.5500	-0.0956228589653039	0.221452813729055	0.999705305165888	0.475180370456203	3.35240568568628e-08	3.06543503053805e-06
ENSRNOG00000034078	Mxi1	40.42	41.67	37.01	39.50	42.55	37.97	51.69	50.77	49.94	39.7000	40.0067	50.8000	0.0111014217700447	0.848508906735615	0.999705305165888	-0.344588067859163	1.24540558223344e-06	6.56561065202517e-05
ENSRNOG00000034221	Cfap126	3.23	7.74	1.73	3.10	2.89	2.71	12.34	3.78	9.45	4.2333	2.9000	8.5233	-0.545741190923436	0.207583127334343	0.999705305165888	-1.55536485450556	1.83446478901858e-05	0.000596401219604272
ENSRNOG00000034234	Mt-co1	30706.31	26527.17	28074.12	30774.78	29574.15	31170.38	36088.72	39628.53	38485.02	28435.8667	30506.4367	38067.4233	0.101401899057404	0.0843564550805067	0.999705305165888	-0.31944324722801	1.77684772535026e-08	1.84524565887428e-06
ENSRNOG00000034237	Rpl39	3.26	5.94	4.68	0.00	0.00	0.00	14.30	13.45	12.35	4.6267	0.0000	13.3667	-12.1757574467445	2.4443118102199e-07	0.000461621864870085	-13.7063521155085	6.42395243669296e-12	2.01350029193e-09
ENSRNOG00000034246	Rps27a	355.36	356.14	331.71	399.72	346.28	380.60	454.66	480.77	437.95	347.7367	375.5333	457.7933	0.110945772559406	0.0852905135594733	0.999705305165888	-0.285755482782226	0.000107196757151563	0.00240307528808296
ENSRNOG00000036585	Cfap43	2.13	2.37	1.84	1.78	1.49	1.40	4.24	1.35	3.01	2.1133	1.5567	2.8667	-0.44106029042974	0.0338432849693932	0.999705305165888	-0.880914109879797	0.00457233570162753	0.0450548383286528
ENSRNOG00000036802	Snhg11	18.15	21.75	25.77	22.75	27.62	30.31	10.22	14.23	19.01	21.8900	26.8933	14.4867	0.296976628710857	0.0208982157556993	0.999705305165888	0.892522909431673	1.10131521497564e-06	5.9145087199268e-05
ENSRNOG00000036816	Wls	13.65	22.95	14.09	13.87	15.15	17.17	28.57	17.84	29.31	16.8967	15.3967	25.2400	-0.134120617740439	0.418721030639046	0.999705305165888	-0.713093864854665	5.45598243082497e-06	0.000218226638341048
ENSRNOG00000036826	Glycam1	0.00	2.62	0.00	0.10	0.00	0.00	5.45	0.96	5.40	0.8733	0.0333	3.9367	-4.71149490665009	0.258351800741244	0.999705305165888	-6.8838651545098	9.98719266760749e-07	5.44839286066093e-05
ENSRNOG00000036911	Bicd1	6.12	6.57	5.61	6.59	5.86	5.29	4.50	3.38	4.22	6.1000	5.9133	4.0333	-0.0448376388703416	0.781952053526349	0.999705305165888	0.551998962139108	0.000256497243523111	0.00471905654332435
ENSRNOG00000037137	Svip	15.65	18.21	18.34	17.20	16.73	19.15	22.18	21.96	23.65	17.4000	17.6933	22.5967	0.024118563912944	0.82735177613784	0.999705305165888	-0.35290410008054	0.00454214763938839	0.044975349313852
ENSRNOG00000037188	Mug1	0.00	0.00	0.03	0.09	0.00	0.00	10.47	2.94	1.72	0.0100	0.0300	5.0433	1.58496250072116	0.549464446771411	0.999705305165888	-7.39327127077442	1.87459563193292e-05	0.000603721027610881
ENSRNOG00000037604	Ascc3	5.48	5.60	6.24	6.47	5.60	5.23	4.85	4.16	4.48	5.7733	5.7667	4.4967	-0.00166689220263622	0.954189175979501	0.999705305165888	0.358881689575819	0.00175802226166885	0.0217875958079866
ENSRNOG00000037718	Cfap52	2.84	4.80	2.63	2.63	2.40	2.21	7.05	3.36	6.25	3.4233	2.4133	5.5533	-0.50437457923499	0.0645381175943004	0.999705305165888	-1.20232679828234	7.61693255418194e-06	0.000288714513100573
ENSRNOG00000037793	Cdk5r2	65.31	64.04	70.49	58.04	61.05	64.40	50.55	52.55	43.43	66.6133	61.1633	48.8433	-0.123143942115514	0.141918930289747	0.999705305165888	0.324505373108816	0.000841100284252583	0.0122463917231675
ENSRNOG00000038045	AC128960.1	156.03	140.55	158.38	169.97	152.22	167.42	187.42	201.44	211.00	151.6533	163.2033	199.9533	0.105893315137335	0.224326959056517	0.999705305165888	-0.29299280805869	0.000734459003765813	0.0110386628606919
ENSRNOG00000038166	Ptgr2	27.82	27.68	28.66	27.08	28.03	27.15	38.43	32.76	37.90	28.0533	27.4200	36.3633	-0.0329436327919184	0.986513300466981	0.999705305165888	-0.407255882624157	3.86227341402308e-06	0.000164806265802831
ENSRNOG00000038202	Calml4	10.01	18.53	6.23	9.74	7.32	7.68	21.33	10.07	18.15	11.5900	8.2467	16.5167	-0.490997566751258	0.111531583573241	0.999705305165888	-1.00203955709748	0.000107108722120725	0.00240307528808296
ENSRNOG00000038370	AABR07034632.1	0.00	0.00	0.00	0.05	0.00	0.00	6.40	1.06	0.72	0.0000	0.0167	2.7267	4.05889368905357	0.847014990682647	0.999705305165888	-7.35402893805439	5.39327203566135e-07	3.28532214214721e-05
ENSRNOG00000038406	Tmem132b	18.01	15.20	16.61	16.46	15.42	16.08	13.70	10.92	12.02	16.6067	15.9867	12.2133	-0.0548933628266128	0.850921004653491	0.999705305165888	0.388412155317287	0.00343969291654497	0.036338021930368
ENSRNOG00000038480	Ppp1r36	7.19	15.01	7.61	6.80	7.41	6.03	15.83	8.48	13.39	9.9367	6.7467	12.5667	-0.558587085296858	0.0239275277169391	0.999705305165888	-0.89735523346172	3.64921472187266e-05	0.00102457349495705
ENSRNOG00000038574	Rassf9	1.03	1.54	0.86	1.09	0.84	0.83	1.76	1.25	1.58	1.1433	0.9200	1.5300	-0.313540309394639	0.293461433202722	0.999705305165888	-0.733825886635639	0.00391747172052406	0.040198389875068
ENSRNOG00000038686	Ap1s2	14.00	16.00	14.87	16.78	15.30	18.19	10.99	11.68	12.11	14.9567	16.7567	11.5933	0.163946505019021	0.177754971822888	0.999705305165888	0.531439756388787	3.63939949081116e-05	0.00102457349495705
ENSRNOG00000038999	RT1-A1	0.22	1.46	0.24	0.43	0.52	0.05	11.87	3.70	8.53	0.6400	0.3333	8.0333	-0.941106310946433	0.322338793400116	0.999705305165888	-4.5909612413426	6.83367701499406e-08	5.47933758425501e-06
ENSRNOG00000039107	Mfrp	0.62	51.93	0.03	0.76	0.58	0.09	75.08	8.45	55.87	17.5267	0.4767	46.4667	-5.20042708983966	1	1	-6.6070716039774	6.76930532714269e-10	1.20305210860426e-07
ENSRNOG00000039152	Frem3	0.83	1.73	1.19	0.99	1.19	0.73	1.95	1.26	1.53	1.2500	0.9700	1.5800	-0.365871442474959	0.203698041063356	0.999705305165888	-0.703867905989975	0.00408433876873162	0.0415397734714835
ENSRNOG00000039241	Ythdc2	4.18	5.56	4.43	4.68	4.43	4.70	3.65	2.67	3.18	4.7233	4.6033	3.1667	-0.0371264386599676	0.851823635428772	0.999705305165888	0.539713901039738	0.000834399032537589	0.0121796824063637
ENSRNOG00000039300	Ahcyl2	34.66	36.88	31.81	38.02	35.57	30.97	56.00	45.58	54.09	34.4500	34.8533	51.8900	0.016792657482622	0.759367691142936	0.999705305165888	-0.574159895464473	9.64351141866717e-11	2.24654720738383e-08
ENSRNOG00000039464	Tmem229a	20.47	19.87	18.61	24.75	19.41	20.86	29.14	36.05	26.55	19.6500	21.6733	30.5800	0.141391742823229	0.104798860595768	0.999705305165888	-0.496667351391607	3.09982800299054e-05	0.000898116553673177
ENSRNOG00000039559	Fam219a	34.54	39.45	45.25	38.16	34.11	42.43	26.83	25.49	22.83	39.7467	38.2333	25.0500	-0.0560028890879839	0.632299505512651	0.999705305165888	0.610020382099459	2.81951554042334e-09	4.16178991963004e-07
ENSRNOG00000039560	LOC103690116	0.81	0.90	0.78	0.90	0.40	0.51	3.38	0.87	2.90	0.8300	0.6033	2.3833	-0.460156044984876	0.424798064757075	0.999705305165888	-1.98195354458255	0.000177099004414988	0.00358334476186617
ENSRNOG00000039582	RGD1561161	0.20	1.36	0.32	0.33	0.22	0.32	1.93	0.51	1.63	0.6267	0.2900	1.3567	-1.11164535582891	0.181767876570465	0.999705305165888	-2.22594148841752	9.98798730988317e-09	1.15559002171192e-06
ENSRNOG00000039668	Col8a1	0.02	5.58	0.10	0.15	0.05	0.15	7.93	1.08	7.90	1.9000	0.1167	5.6367	-4.02553509210713	1	1	-5.59437792746501	2.48817194874291e-09	3.76259616003325e-07
ENSRNOG00000039754	Rab7b	2.26	2.18	2.10	2.05	2.27	2.19	4.36	3.13	3.89	2.1800	2.1700	3.7933	-0.00663309233244716	0.992609738262516	0.999705305165888	-0.805771109140945	0.000226081990207209	0.00434980739864072
ENSRNOG00000039759	Gpr34	6.74	10.01	8.88	8.28	5.53	8.83	12.52	12.51	12.91	8.5433	7.5467	12.6467	-0.178959520459694	0.446769768835094	0.999705305165888	-0.744845720579597	0.000110666461659883	0.00246483092061333
ENSRNOG00000039862	Cldn12	13.93	14.60	14.26	17.08	14.89	14.08	18.96	17.57	20.17	14.2633	15.3500	18.9000	0.105927477355212	0.246096471073513	0.999705305165888	-0.300147578850893	0.00256610730378148	0.0290460432106953
ENSRNOG00000040052	RT1-M6-2	4.10	2.17	0.65	2.20	4.03	4.12	0.15	0.74	0.29	2.3067	3.4500	0.3933	0.580786824749961	0.231573450764278	0.999705305165888	3.13277200302485	7.57917367906846e-08	5.99345757125969e-06
ENSRNOG00000040120	Bhmt2	0.08	1.04	0.04	0.09	0.07	0.11	2.22	0.15	1.40	0.3867	0.0900	1.2567	-2.1030934929641	0.0727048624832972	0.999705305165888	-3.8035332111052	1.7442087660382e-05	0.000572731712718716
ENSRNOG00000040166	Ankrd34b	4.36	5.18	6.64	6.66	4.85	6.69	3.29	4.16	3.22	5.3933	6.0667	3.5567	0.169726842656083	0.324918883036085	0.999705305165888	0.770378274261633	3.98055208629698e-05	0.00109442962385444
ENSRNOG00000040287	Cyp1b1	2.01	3.21	2.29	2.33	2.50	2.33	2.94	2.98	5.24	2.5033	2.3867	3.7200	-0.0688533202500115	0.943834070970165	0.999705305165888	-0.640305534564929	0.00448936256453459	0.044612924631202
ENSRNOG00000042029	Efs	2.23	2.94	2.41	2.06	2.05	2.02	3.74	3.06	3.22	2.5267	2.0433	3.3400	-0.306310774480315	0.122676142385052	0.999705305165888	-0.708923529504429	4.53197826907692e-05	0.00121503535584163
ENSRNOG00000042179	Cfap20	36.31	39.74	36.62	34.74	35.46	35.44	48.42	42.15	45.02	37.5567	35.2133	45.1967	-0.0929472218224988	0.369235837260507	0.999705305165888	-0.360094574493767	0.000112751228038513	0.00250156810830879
ENSRNOG00000042228	AABR07061950.1	0.00	0.00	0.00	0.00	0.00	0.00	0.33	0.07	0.13	0.0000	0.0000	0.1767	0	1	1	-7.46488604872941	0.00224432700651477	0.0264095244131796
ENSRNOG00000042492	Cop1	24.81	22.53	22.32	23.41	24.11	21.97	30.28	25.93	28.25	23.2200	23.1633	28.1533	-0.00352509204415545	0.930085845119927	0.999705305165888	-0.281462866258733	0.00251173683678457	0.0286185269856769
ENSRNOG00000042536	Pde4d	11.56	14.06	14.55	13.94	13.37	13.46	10.38	10.17	9.54	13.3900	13.5900	10.0300	0.0213894954430806	0.81363069162206	0.999705305165888	0.438223850155211	0.0003671062149615	0.00634758680012167
ENSRNOG00000042556	Bmyc	25.78	20.47	21.73	24.64	24.59	23.22	16.80	19.63	16.97	22.6600	24.1500	17.8000	0.0918753279026197	0.524201651487325	0.999705305165888	0.440145947869375	0.00418563280898505	0.0422955005827042
ENSRNOG00000042620	Marveld1	1.51	1.63	2.39	1.80	2.31	2.28	3.71	2.96	3.64	1.8433	2.1300	3.4367	0.20853645071229	0.436368468605518	0.999705305165888	-0.690156496421115	0.00153918416332311	0.019669381609731
ENSRNOG00000042668	Msrb3	1.42	1.62	1.61	0.96	1.15	1.55	2.05	1.79	2.43	1.5500	1.2200	2.0900	-0.345387067711351	0.211790766650178	0.999705305165888	-0.776621794517996	0.00271804537858807	0.0301715288354666
ENSRNOG00000042717	Ciart	5.44	6.05	6.12	4.80	6.43	7.24	2.67	4.00	3.44	5.8700	6.1567	3.3700	0.0687889571512305	0.737594700756818	0.999705305165888	0.869400869079424	0.00100105955021691	0.0140302972245441
ENSRNOG00000042729	Efhc1	2.46	4.75	1.94	2.02	1.86	1.81	7.47	2.74	5.90	3.0500	1.8967	5.3700	-0.68534309086482	0.0335246122563715	0.999705305165888	-1.50145593639998	1.82343947516135e-06	8.9556333653295e-05
ENSRNOG00000042731	Slc25a18	26.50	27.62	24.35	33.04	24.79	33.31	37.77	45.49	38.67	26.1567	30.3800	40.6433	0.215943170360207	0.0519173861838814	0.999705305165888	-0.419896858703684	0.000732612258454247	0.0110301333829631
ENSRNOG00000042785	Sesn2	5.32	6.13	4.98	5.51	5.67	5.56	4.27	4.35	3.60	5.4767	5.5800	4.0733	0.0269670476002684	0.80275878575959	0.999705305165888	0.454055242731616	0.00183749286862239	0.0225616378648015
ENSRNOG00000042821	Cd59	64.60	82.49	69.58	66.34	50.00	68.05	85.70	72.75	84.48	72.2233	61.4633	80.9767	-0.232738996169935	0.0420093438834033	0.999705305165888	-0.397780246409117	0.000396110991732394	0.00674092535683587
ENSRNOG00000042833	AABR07030521.1	4.90	5.40	5.72	7.10	7.06	6.51	4.25	4.73	3.82	5.3400	6.8900	4.2667	0.367664241016737	0.0124553771433218	0.999705305165888	0.691394578538084	1.60810843469242e-05	0.000537786649903203
ENSRNOG00000042838	Junb	16.82	17.66	21.36	20.52	19.01	21.12	14.84	17.55	14.24	18.6133	20.2167	15.5433	0.119208703798225	0.298945598197267	0.999705305165888	0.379249215667984	0.00288241842215135	0.0316295424439638
ENSRNOG00000042848	Jam2	17.25	17.86	17.50	18.75	17.94	17.39	22.97	20.71	25.30	17.5367	18.0267	22.9933	0.0397581015473948	0.555868022792442	0.999705305165888	-0.351082977178665	7.65425551322814e-05	0.00182758602205734
ENSRNOG00000042855	Ahdc1	10.33	10.09	10.61	10.51	11.64	9.75	9.16	8.67	8.64	10.3433	10.6333	8.8233	0.0398927271235128	0.616843488987741	0.999705305165888	0.269198229156829	0.00441872122810151	0.0441334503193754
ENSRNOG00000042901	Cfhr1	0.07	0.00	0.00	0.00	0.00	0.00	1.32	0.20	0.10	0.0233	0.0000	0.5400	-4.54432051622381	0.780646944351366	0.999705305165888	-9.07681559705083	0.00102569203698206	0.0142826373388803
ENSRNOG00000042905	RT1-T24-4	5.68	13.19	5.25	6.42	8.40	4.96	9.72	14.79	14.98	8.0400	6.5933	13.1633	-0.286187481140975	0.562426713473109	0.999705305165888	-0.997444941701235	5.05479157204636e-06	0.000205517811109687
ENSRNOG00000042929	LOC100361087	11.90	12.08	13.01	12.55	12.79	11.55	9.06	9.18	8.21	12.3300	12.2967	8.8167	-0.00390551142917259	0.90144695674969	0.999705305165888	0.479962066693434	0.000192415247205371	0.00380831968607738
ENSRNOG00000043103	Frrs1l	29.76	39.70	23.17	33.69	33.76	29.84	25.96	21.64	20.96	30.8767	32.4300	22.8533	0.0708120109234927	0.608938115566708	0.999705305165888	0.504924415064465	0.000132017839200263	0.00282014315981826
ENSRNOG00000043304	Apcdd1	13.39	13.17	13.41	13.10	11.49	11.13	19.73	17.84	16.51	13.3233	11.9067	18.0267	-0.162185492299216	0.144928822539	0.999705305165888	-0.59836307116096	3.28009585294293e-08	3.040084538112e-06
ENSRNOG00000043410	Cfap300	2.78	10.34	2.81	2.43	2.65	1.58	12.36	3.16	8.63	5.3100	2.2200	8.0500	-1.25815218445405	0.00366165949901644	0.942988280375492	-1.85842910665187	2.7242013108648e-06	0.0001249002829734
ENSRNOG00000045554	LOC102551901	81.16	79.41	82.85	84.41	82.05	93.05	58.37	73.79	60.62	81.1400	86.5033	64.2600	0.0923424243186254	0.190382902889994	0.999705305165888	0.428834746053486	4.96889568028606e-05	0.00130577427793371
ENSRNOG00000045597	AABR07018132.1	14.21	14.91	13.59	16.75	17.74	21.31	10.71	10.84	12.68	14.2367	18.6000	11.4100	0.385691224074405	0.00507761443567016	0.999705305165888	0.705003829706712	3.16988817570207e-06	0.000141569176841783
ENSRNOG00000045679	Apoa1	0.08	0.17	0.00	0.00	0.00	0.08	3.69	0.46	0.45	0.0833	0.0267	1.5333	-1.64385618977472	0.555179277011978	0.999705305165888	-5.84549005094437	9.95987063148429e-05	0.00226814015609191
ENSRNOG00000045680	LOC100911402	9.11	8.71	4.72	8.75	3.53	4.90	1.43	2.15	0.00	7.5133	5.7267	1.1933	-0.391757479033756	0.371244520874671	0.999705305165888	2.26269854387421	0.00172292932805105	0.0214297104518557
ENSRNOG00000045683	LOC102553715	0.00	4.46	4.06	3.09	3.11	2.61	7.57	4.11	7.70	2.8400	2.9367	6.4600	0.0482885886945772	0.964318824078966	0.999705305165888	-1.13735464649467	3.58237111363172e-05	0.00101300439500045
ENSRNOG00000045771	Chl1	38.61	38.45	37.93	39.52	34.29	36.25	30.57	29.62	28.65	38.3300	36.6867	29.6133	-0.0632181701923117	0.429459990163116	0.999705305165888	0.309008935782383	6.17107551336705e-05	0.00155582961157101
ENSRNOG00000045799	Rup2	0.00	0.00	0.00	0.09	0.00	0.00	8.05	2.66	1.18	0.0000	0.0300	3.9633	4.90689059560852	0.847014990682647	0.999705305165888	-7.04560799830334	9.35171456177709e-07	5.18373657011175e-05
ENSRNOG00000045844	Impact	112.49	116.24	123.53	117.00	111.35	128.06	97.98	98.98	90.52	117.4200	118.8033	95.8267	0.0168971534311134	0.719982714137144	0.999705305165888	0.310076224778909	1.69180327009149e-05	0.000559788801787087
ENSRNOG00000045913	Prdm16	1.46	2.64	1.17	1.04	1.18	1.22	3.24	1.52	2.41	1.7567	1.1467	2.3900	-0.615394396935115	0.0805355565612033	0.999705305165888	-1.0595645539998	2.19614277141094e-05	0.000682631795574979
ENSRNOG00000045952	Ephb4	1.42	1.76	1.62	1.35	1.14	1.51	2.54	2.12	2.65	1.6000	1.3333	2.4367	-0.263034405833798	0.29121787875073	0.999705305165888	-0.869871406177718	7.80426852959554e-05	0.00185569358871307
ENSRNOG00000045989	Hba-a3	5.75	2.80	1.93	3.80	3.09	8.36	1.66	1.08	2.26	3.4933	5.0833	1.6667	0.541170525800161	0.312759758184107	0.999705305165888	1.60880924267552	0.0049512896905929	0.0478448895606115
ENSRNOG00000045998	Sema6b	28.46	29.85	29.07	28.66	28.50	28.88	23.71	24.11	21.09	29.1267	28.6800	22.9700	-0.0222955810211583	0.813570260820362	0.999705305165888	0.320294167323981	7.58452873170413e-05	0.00181849361343321
ENSRNOG00000046000	Clasrp	10.61	11.29	12.51	9.50	11.04	10.88	6.99	6.95	6.86	11.4700	10.4733	6.9333	-0.131144711442789	0.340972943060571	0.999705305165888	0.595099652265738	3.22208946387211e-05	0.000925760004461522
ENSRNOG00000046005	Scd2	878.89	826.34	805.50	845.32	872.46	858.35	1078.04	988.61	1078.70	836.9100	858.7100	1048.4500	0.0370985066608623	0.397688448476755	0.999705305165888	-0.288015164038027	6.71023236271184e-10	1.20305210860426e-07
ENSRNOG00000046094	Cd151	29.38	34.38	30.64	29.36	29.98	31.14	44.04	38.01	44.63	31.4667	30.1600	42.2267	-0.0611879302593848	0.568253577517465	0.999705305165888	-0.485517938038371	1.33087501946964e-07	9.93201491802469e-06
ENSRNOG00000046109	LOC689574	9.16	8.42	8.94	7.05	7.08	8.13	12.59	12.88	11.35	8.8400	7.4200	12.2733	-0.252627182770628	0.290839669931205	0.999705305165888	-0.726036034007943	0.00058391116936986	0.00921877578259753
ENSRNOG00000046254	Adgre1	2.17	2.18	1.94	2.33	1.64	2.33	5.11	4.34	4.78	2.0967	2.1000	4.7433	0.00229181150798755	0.968420932909974	0.999705305165888	-1.1755119281392	1.70469332949544e-09	2.64749624388936e-07
ENSRNOG00000046313	Basp1	141.94	156.62	163.47	141.94	148.57	152.86	115.69	130.89	97.69	154.0100	147.7900	114.7567	-0.0594753744949087	0.451082706125643	0.999705305165888	0.364970686970182	0.000431004821800332	0.00719970166958907
ENSRNOG00000046330	AABR07029581.1	9.87	12.45	7.86	10.79	9.41	8.04	14.86	13.83	13.53	10.0600	9.4133	14.0733	-0.0958527172555036	0.695096403401402	0.999705305165888	-0.580186490075973	0.00118443260001703	0.0161028656085912
ENSRNOG00000046414	Vwa5a	3.16	4.47	3.17	2.86	2.65	3.49	6.11	4.21	5.54	3.6000	3.0000	5.2867	-0.263034405833794	0.186685963161654	0.999705305165888	-0.817395864486942	8.13017494391853e-06	0.00030535094958216
ENSRNOG00000046449	Npy	36.15	39.34	51.51	45.86	57.13	51.89	37.46	28.95	24.31	42.3333	51.6267	30.2400	0.286322360727706	0.051598286486778	0.999705305165888	0.771658312332367	2.96232345831728e-06	0.000134742728490585
ENSRNOG00000046452	Fcgr2b	1.62	2.18	1.82	1.29	2.09	1.56	3.43	3.99	2.41	1.8733	1.6467	3.2767	-0.186059088636243	0.569897306788166	0.999705305165888	-0.992680374755902	0.00144599771614989	0.018728440742831
ENSRNOG00000046500	Irgq	10.43	9.75	11.60	11.24	10.76	11.73	8.31	7.38	7.77	10.5933	11.2433	7.8200	0.0859131936696079	0.537343055612373	0.999705305165888	0.523829304989614	0.000303784707947007	0.00541566140672022
ENSRNOG00000046536	AABR07016141.1	31.63	53.83	38.18	53.64	46.04	62.03	35.80	44.57	30.97	41.2133	53.9033	37.1133	0.387263337216622	0.0208063817187324	0.999705305165888	0.538436908209012	0.00176190966402606	0.0218200867084377
ENSRNOG00000046540	Ugt2b15	0.00	0.08	0.00	0.03	0.00	0.00	3.15	0.64	0.67	0.0267	0.0100	1.4867	-1.41503749927885	0.598495404309267	0.999705305165888	-7.21593739919915	7.49967270005485e-08	5.95791970858274e-06
ENSRNOG00000046566	Tub	22.26	25.50	24.85	25.87	24.75	26.03	18.77	19.25	18.83	24.2033	25.5500	18.9500	0.0781175390224159	0.386019021930456	0.999705305165888	0.43112544276653	1.61149170649298e-05	0.000537786649903203
ENSRNOG00000046666	Haus1	3.87	3.22	4.28	2.93	2.03	3.78	6.03	4.14	5.43	3.7900	2.9133	5.2000	-0.379527069391651	0.193477230381462	0.999705305165888	-0.835840844249014	0.00232490528264591	0.026999069655895
ENSRNOG00000046741	Itsn2	12.01	12.74	12.20	11.37	11.71	11.11	8.74	9.19	10.44	12.3167	11.3967	9.4567	-0.111999941600118	0.179581019321966	0.999705305165888	0.269208272159039	0.00507092184383332	0.0488093923315704
ENSRNOG00000046761	AABR07035375.1	2.23	1.95	2.76	3.57	2.59	1.76	0.58	0.76	0.13	2.3133	2.6400	0.4900	0.190564767501351	0.565744818002287	0.999705305165888	2.42968427524325	5.00074898512836e-06	0.000203801209821815
ENSRNOG00000046829	Kdr	2.43	3.37	2.76	2.47	2.66	3.00	4.52	3.67	4.83	2.8533	2.7100	4.3400	-0.0743554443261175	0.790370156365811	0.999705305165888	-0.679402191090608	2.59612976474357e-06	0.000119345816038438
ENSRNOG00000046889	Dbi	102.70	121.69	97.58	131.85	134.30	143.07	194.03	161.71	161.28	107.3233	136.4067	172.3400	0.345950386817617	0.000130250608666857	0.0922445664796071	-0.337343433399557	0.000181198489066946	0.00364915975820687
ENSRNOG00000046949	Kcnb1	19.00	20.74	23.39	19.36	19.92	20.03	16.50	16.29	15.36	21.0433	19.7700	16.0500	-0.0900503793126219	0.363191503406204	0.999705305165888	0.300739573719542	0.000450095794629957	0.007467951302816
ENSRNOG00000047014	Homer1	26.96	25.67	28.78	26.89	25.77	26.00	20.64	20.83	23.09	27.1367	26.2200	21.5200	-0.0495758325879136	0.92711948927357	0.999705305165888	0.28498960766513	0.00369137727362526	0.0382885997713754
ENSRNOG00000047085	Lrrtm2	13.83	15.35	16.62	16.45	16.23	14.48	12.33	12.45	10.71	15.2667	15.7200	11.8300	0.0422161199954534	0.586762429936803	0.999705305165888	0.410151143918818	2.68260154970622e-05	0.000800250483582646
ENSRNOG00000047258	Prss55	1.03	1.79	2.14	2.13	3.14	2.43	1.05	1.17	0.37	1.6533	2.5667	0.8633	0.634518325195393	0.120803596894852	0.999705305165888	1.57190634789571	0.00127652536832502	0.017006198473381
ENSRNOG00000047294	AABR07043115.1	7.60	7.63	8.13	14.05	14.31	16.43	7.58	6.90	8.62	7.7867	14.9300	7.7000	0.93913639197568	1.42384730598986e-21	8.06704421996991e-18	0.955283814552278	4.10865662889467e-18	8.85364145318939e-15
ENSRNOG00000047322	Crb3	1.07	2.55	0.90	0.65	0.71	1.32	4.50	1.33	2.51	1.5067	0.8933	2.7800	-0.754089771957419	0.137679652456235	0.999705305165888	-1.63781438298689	0.000295097502729624	0.00530230323362785
ENSRNOG00000047350	Gns	5.16	4.24	2.04	1.15	2.68	1.78	5.72	3.82	3.35	3.8133	1.8700	4.2967	-1.0280143761696	0.00429767246166792	0.999705305165888	-1.20017958775286	0.000245995453326092	0.00461734547930225
ENSRNOG00000047393	Krt18	0.82	4.67	0.50	0.89	0.82	0.73	5.99	0.93	5.88	1.9967	0.8133	4.2667	-1.2956748552259	0.0492734063757381	0.999705305165888	-2.39119075732448	1.15428682548893e-05	0.000406096950706197
ENSRNOG00000047493	Slco1a4	20.97	22.15	19.81	21.72	19.62	20.86	30.32	26.09	32.11	20.9767	20.7333	29.5067	-0.0168333625540912	0.898632541832999	0.999705305165888	-0.509088870783051	8.62256964525111e-09	1.01118692594887e-06
ENSRNOG00000047503	Apoc3	0.00	0.42	0.56	0.11	0.00	0.00	7.32	1.83	0.75	0.3267	0.0367	3.3000	-3.15527822547791	0.193874034594969	0.999705305165888	-6.49185309632967	1.55691199700835e-05	0.000522171321331264
ENSRNOG00000047574	Nrxn3	16.27	20.12	22.69	20.48	21.33	19.54	16.63	12.37	13.80	19.6933	20.4500	14.2667	0.0543935177854805	0.666875848358267	0.999705305165888	0.519452547261755	0.000392548591992086	0.00669351649589671
ENSRNOG00000047706	LOC103690108	0.00	0.00	0.09	0.00	0.00	0.00	44.83	0.27	19.90	0.0300	0.0000	21.6667	-4.90689059560852	0.780646944351366	0.999705305165888	-14.4031895969694	5.12530080285136e-05	0.00133871303849022
ENSRNOG00000047768	Lamb2	7.17	10.12	6.74	7.14	6.27	6.81	13.80	8.67	13.15	8.0100	6.7400	11.8733	-0.249053651226852	0.0770220977812006	0.999705305165888	-0.8169045191986	2.54101862863766e-08	2.50499070253088e-06
ENSRNOG00000047783	Tmem200a	8.15	9.85	10.01	8.83	7.79	9.01	5.44	6.59	7.04	9.3367	8.5433	6.3567	-0.12810850478293	0.299800227654017	0.999705305165888	0.42652863497882	0.00161005744065899	0.0202636503055603
ENSRNOG00000047854	RT1-DMa	8.70	2.75	15.60	12.77	8.60	12.68	18.25	25.92	12.46	9.0167	11.3500	18.8767	0.332026204185255	0.632102525935888	0.999705305165888	-0.733911731588151	0.00284599741044024	0.0313295972915577
ENSRNOG00000047867	Klhdc8b	4.94	7.16	5.66	6.07	5.42	5.52	9.89	6.05	8.36	5.9200	5.6700	8.1000	-0.0622484406867209	0.761065576468171	0.999705305165888	-0.514573172829758	0.00459454529155202	0.0452085423978683
ENSRNOG00000047877	AABR07064622.1	9.14	9.33	10.52	8.61	10.79	13.56	5.36	5.25	6.94	9.6633	10.9867	5.8500	0.185160909121826	0.356606564465211	0.999705305165888	0.9092452119913	0.000109364495634449	0.00244214318684232
ENSRNOG00000047884	AABR07001923.1	1.79	0.88	1.21	1.77	2.19	2.03	1.14	0.77	0.85	1.2933	1.9967	0.9200	0.626499350601664	0.0838667291875636	0.999705305165888	1.11788773601062	0.0015172776096069	0.0194470994141363
ENSRNOG00000047890	Lrrc23	10.48	12.71	8.28	9.18	8.37	7.43	14.18	9.18	14.55	10.4900	8.3267	12.6367	-0.333203701690466	0.0714147274151777	0.999705305165888	-0.60180497956269	0.00161970806826169	0.0203514193795651
ENSRNOG00000047945	Cyp2c12	0.00	0.00	0.00	0.00	0.00	0.00	0.83	0.44	0.17	0.0000	0.0000	0.4800	0	1	1	-8.90689059560852	6.38031127986076e-05	0.00159354274181084
ENSRNOG00000047986	Sult2a1	0.00	0.00	0.00	0.00	0.00	0.00	1.64	1.09	0.85	0.0000	0.0000	1.1933	0	1	1	-10.2207813714305	1.6472710784082e-06	8.18366170624754e-05
ENSRNOG00000048016	LOC102556337	17.33	21.83	17.04	17.10	16.89	20.96	5.52	3.82	1.36	18.7333	18.3167	3.5667	-0.0324506492716898	0.780511324879148	0.999705305165888	2.36050868454809	1.13572934156324e-13	6.52627937306955e-11
ENSRNOG00000048025	Cstf2	15.85	16.05	14.69	14.98	15.61	18.26	13.57	11.80	13.05	15.5300	16.2833	12.8067	0.0683382317472872	0.535696157537277	0.999705305165888	0.346501043190214	0.00177752921612091	0.021981941288887
ENSRNOG00000048199	Rps19l2	90.61	99.77	84.93	106.39	74.25	84.77	130.60	114.75	114.70	91.7700	88.4700	120.0167	-0.0528342844964656	0.734041106019135	0.999705305165888	-0.439974537997995	0.000611846034606237	0.00960335521029968
ENSRNOG00000048256	Fam160a1	0.94	3.87	0.65	0.21	0.39	0.18	3.54	0.56	3.86	1.8200	0.2600	2.6533	-2.8073549220576	0.00184170665551364	0.626069760475307	-3.3512224016814	3.49320228874928e-05	0.000994321780500633
ENSRNOG00000048297	LOC108348175	51.34	55.07	45.36	52.19	52.38	48.21	67.38	60.05	65.86	50.5900	50.9267	64.4300	0.00956905160589644	0.693176349009811	0.999705305165888	-0.339311304008264	0.000147080169351395	0.00307122878853034
ENSRNOG00000048308	Dr1	4.43	1.66	7.83	10.17	7.04	12.09	15.40	14.05	12.66	4.6400	9.7667	14.0367	1.07374145346088	0.0942156885433235	0.999705305165888	-0.523262210859487	0.00190393793397189	0.0232285817719331
ENSRNOG00000048322	LOC100911492	0.17	1.43	0.00	0.20	0.12	0.04	3.07	0.33	2.07	0.5333	0.1200	1.8233	-2.15200309344505	0.161636191783341	0.999705305165888	-3.92547202135024	0.000135745945378336	0.0028804798945529
ENSRNOG00000048365	LOC100911625	71.20	73.65	69.35	66.54	54.02	69.37	47.39	52.50	35.33	71.4000	63.3100	45.0733	-0.173490678693028	0.0509631069706646	0.999705305165888	0.49015924913256	0.000250482394087662	0.00466817945046185
ENSRNOG00000048402	Igh-6	0.15	0.82	0.00	0.00	0.21	0.14	2.06	0.52	1.42	0.3233	0.1167	1.3333	-1.47062982524216	0.338796654580474	0.999705305165888	-3.51457317282975	0.000251534933690051	0.00467768146912922
ENSRNOG00000048682	Zwint	1824.14	1790.30	1985.15	1812.43	1790.43	1902.77	1468.88	1686.02	1421.87	1866.5300	1835.2100	1525.5900	-0.0244135390088506	0.738293250958296	0.999705305165888	0.266577865528879	0.000338602678377525	0.00593208493145341
ENSRNOG00000048723	Pros1	2.28	3.99	2.23	2.33	2.26	3.32	5.94	4.33	5.56	2.8333	2.6367	5.2767	-0.103785146552269	0.709285863360097	0.999705305165888	-1.00091165566439	7.61653140156569e-07	4.39135066326391e-05
ENSRNOG00000048924	Islr	2.29	2.76	2.12	2.54	2.24	3.28	7.96	3.37	9.47	2.3900	2.6867	6.9333	0.168806719826064	0.519539773664567	0.999705305165888	-1.36773178450048	1.68240573235198e-05	0.000557749854231073
ENSRNOG00000049054	Ntsr2	43.69	37.90	34.00	38.72	37.24	34.69	55.19	42.11	44.11	38.5300	36.8833	47.1367	-0.0630131406923337	0.606980718677873	0.999705305165888	-0.353880694752988	0.00165600784792396	0.0207319675311265
ENSRNOG00000049070	Rack1	1.46	1.25	1.32	1.48	1.29	0.49	0.00	0.00	0.00	1.3433	1.0867	0.0000	-0.305907874296882	0.596448428687889	0.999705305165888	10.0856937483973	3.22257674056665e-06	0.0001430362694136
ENSRNOG00000049104	LOC100911256	0.99	1.28	0.78	0.84	1.26	1.94	0.85	0.45	0.82	1.0167	1.3467	0.7067	0.405546050301545	0.15826009565934	0.999705305165888	0.930291028188598	0.00515448532761148	0.0493382412896692
ENSRNOG00000049115	Ccr5	4.09	3.93	3.31	3.18	4.06	3.30	4.84	5.01	6.03	3.7767	3.5133	5.2933	-0.104272994183304	0.493509357891037	0.999705305165888	-0.591336045505744	0.00063458600304618	0.00982427526313426
ENSRNOG00000049128	Nktr	9.66	10.93	9.03	8.75	10.16	9.75	6.97	5.94	8.02	9.8733	9.5533	6.9767	-0.0475330310267021	0.691506105666172	0.999705305165888	0.453466298006435	0.000255956972726228	0.00471414770601223
ENSRNOG00000049203	Pex5	6.97	12.69	8.41	11.83	12.82	11.84	8.80	8.11	9.14	9.3567	12.1633	8.6833	0.378472087071953	0.0296078427301768	0.999705305165888	0.486217778418608	0.000153133206406615	0.00318055824728149
ENSRNOG00000049287	MGC94199	18.28	18.36	11.29	14.79	21.29	23.38	27.44	25.61	27.52	15.9767	19.8200	26.8567	0.310990523288679	0.282671076184675	0.999705305165888	-0.438323292282192	0.00241072192045837	0.0277426136093337
ENSRNOG00000049302	Chd9	12.10	12.21	10.34	11.77	11.75	12.13	9.96	9.32	9.79	11.5500	11.8833	9.6900	0.0410467243066704	0.461089914233477	0.999705305165888	0.294371005195009	0.000472330144634297	0.00777698124484302
ENSRNOG00000049385	Adamtsl4	0.29	1.03	0.49	0.27	0.45	0.50	2.18	0.35	1.50	0.6033	0.4067	1.3433	-0.569108549520317	0.257069372151007	0.999705305165888	-1.72389869096508	0.00094316743202697	0.0134427886066696
ENSRNOG00000049388	Prr32	0.61	17.88	0.21	0.79	0.76	1.04	24.81	3.26	16.33	6.2333	0.8633	14.8000	-2.85201426708845	1	1	-4.09953567355091	3.48993359609982e-07	2.26176561139717e-05
ENSRNOG00000049464	Cyp2c13	0.00	0.00	0.19	0.00	0.00	0.00	1.92	0.27	0.19	0.0633	0.0000	0.7933	-5.98489310760979	0.465811718777323	0.999705305165888	-9.63178335747415	1.17549776406372e-05	0.000411878169810864
ENSRNOG00000049504	AABR07009221.1	16.41	14.82	17.17	17.76	18.31	20.62	14.94	13.39	16.43	16.1333	18.8967	14.9200	0.228087221657475	0.0103110235224125	0.999705305165888	0.340884232843035	0.000412256749606475	0.00695390812765755
ENSRNOG00000049560	Glul	475.56	452.83	455.07	480.93	519.88	514.31	658.36	709.83	626.08	461.1533	505.0400	664.7567	0.131151130160096	0.010321495581238	0.999705305165888	-0.396428684344337	9.39282358390475e-10	1.57206685206732e-07
ENSRNOG00000049629	Reep2	51.77	51.08	59.00	52.47	58.06	55.84	45.94	46.95	45.39	53.9500	55.4567	46.0933	0.0397379432130815	0.587728097060252	0.999705305165888	0.266802800047219	0.000528840851629963	0.00852026863668125
ENSRNOG00000049676	St6galnac5	38.48	43.58	34.52	42.20	42.18	42.01	22.05	31.07	28.51	38.8600	42.1300	27.2100	0.11656201497691	0.194528451330482	0.999705305165888	0.630710959312576	8.65292752492053e-07	4.87476528111455e-05
ENSRNOG00000049696	Rsph4a	0.86	3.96	0.75	1.18	1.20	0.92	6.32	1.27	4.62	1.8567	1.1000	4.0700	-0.755211303094218	0.132337527068537	0.999705305165888	-1.88752527074159	9.49252237299857e-06	0.000343784859638912
ENSRNOG00000049714	Asap3	0.50	0.69	0.28	0.58	0.49	0.32	1.10	1.02	1.26	0.4900	0.4633	1.1267	-0.0807312721128581	0.901647538906175	0.999705305165888	-1.28193836355868	0.00157684619259591	0.019958334445052
ENSRNOG00000049743	Gstm5	56.90	58.52	47.47	50.93	53.80	55.25	83.09	62.05	80.83	54.2967	53.3267	75.3233	-0.0260064809529711	0.845888973653325	0.999705305165888	-0.498239694776815	7.53079008600783e-06	0.000286585629785185
ENSRNOG00000049751	LOC100912163	3.20	2.06	2.73	2.21	2.55	2.38	1.39	1.54	1.71	2.6633	2.3800	1.5467	-0.162271428898875	0.460454476130885	0.999705305165888	0.621799268901524	0.00447891067375997	0.0445796426702934
ENSRNOG00000049768	Adcy9	25.11	27.28	24.36	22.55	23.02	23.30	18.59	20.11	18.03	25.5833	22.9567	18.9100	-0.15629107345309	0.0355324725436143	0.999705305165888	0.279763813020894	0.000296295821999433	0.00531513389744872
ENSRNOG00000049829	AABR07060872.1	0.33	0.67	0.69	0.52	0.10	0.69	3.12	2.06	2.77	0.5633	0.4367	2.6500	-0.367456434744732	0.712602497787307	0.999705305165888	-2.60138804863427	8.28644840524845e-05	0.00195769918146432
ENSRNOG00000050061	Slc25a51	7.12	7.52	6.60	8.89	5.91	5.79	4.21	4.90	3.23	7.0800	6.8633	4.1133	-0.0448399361719002	0.861483768203053	0.999705305165888	0.738601435482837	0.00123427010672575	0.0165198620883891
ENSRNOG00000050091	Efcab1	4.62	6.46	4.72	5.68	6.35	3.35	13.99	6.52	9.05	5.2667	5.1267	9.8533	-0.038869055102639	0.919352070886429	0.999705305165888	-0.942590766184323	0.00156051657243515	0.0198244253442959
ENSRNOG00000050183	RT1-CE1	0.06	0.74	0.14	0.00	0.19	0.09	1.03	0.68	1.72	0.3133	0.0933	1.1433	-1.74723392962003	0.194517555057092	0.999705305165888	-3.6147098441152	8.68778711844122e-05	0.00203767023312664
ENSRNOG00000050190	Eng	8.78	7.17	8.53	8.82	7.89	8.75	14.66	15.12	15.15	8.1600	8.4867	14.9767	0.0566288612087066	0.657924789010786	0.999705305165888	-0.819446642622083	4.0450574921628e-14	2.78930984429578e-11
ENSRNOG00000050210	RT1-CE10	0.29	0.23	0.07	0.38	0.33	0.07	8.31	0.21	3.61	0.1967	0.2600	4.0433	0.402759169500405	0.791452891100232	0.999705305165888	-3.95896161625826	0.00421765009323227	0.0425691276096201
ENSRNOG00000050275	LOC100912399	0.98	0.69	1.03	0.93	0.37	0.38	1.76	1.58	1.86	0.9000	0.5600	1.7333	-0.684498174272071	0.0994910871161203	0.999705305165888	-1.63005039024969	4.71840397876031e-06	0.000194594655956577
ENSRNOG00000050492	LOC100911807	0.00	0.00	0.90	0.80	1.27	0.60	0.34	0.00	0.00	0.3000	0.8900	0.1133	1.56884283535788	0.456527401473946	0.999705305165888	2.97323309043722	0.00168526471625294	0.0210371313855788
ENSRNOG00000050519	Rhoa	137.75	139.28	132.60	139.95	144.02	139.60	177.10	158.01	173.49	136.5433	141.1900	169.5333	0.0482790342330934	0.331876088469951	0.999705305165888	-0.263931050185744	7.74660876174818e-06	0.000292218355456842
ENSRNOG00000050534	Gcnt1	0.93	1.43	0.95	0.92	0.70	0.86	1.38	1.72	1.61	1.1033	0.8267	1.5700	-0.416491096420337	0.156894735628276	0.999705305165888	-0.925386939225907	0.000157040574644971	0.00324996694634413
ENSRNOG00000050655	P4ha1	21.26	19.38	18.88	19.93	19.40	16.64	27.10	24.10	29.86	19.8400	18.6567	27.0200	-0.0887207787123762	0.456981777009131	0.999705305165888	-0.534336427651185	1.46199497099688e-06	7.39100624780504e-05
ENSRNOG00000050706	Col25a1	23.33	22.91	21.11	20.40	20.43	18.12	14.95	13.23	10.90	22.4500	19.6500	13.0267	-0.19218613248254	0.1075618190618	0.999705305165888	0.593061345898736	4.57990749852261e-05	0.0012221830552172
ENSRNOG00000050767	Nrn1	77.11	86.29	86.99	74.47	61.73	76.78	98.39	99.64	96.37	83.4633	70.9933	98.1333	-0.23345898573558	0.0113360438949451	0.999705305165888	-0.467059711627126	1.7676582620606e-07	1.27500672718254e-05
ENSRNOG00000050800	LOC100911576	47.74	48.33	44.50	46.90	41.18	37.89	63.47	66.16	65.72	46.8567	41.9900	65.1167	-0.15820853789072	0.106616058082649	0.999705305165888	-0.632981061514863	2.96521114163435e-12	1.04320969123744e-09
ENSRNOG00000050841	Ache	21.22	22.58	25.66	23.76	23.26	21.76	18.25	18.43	16.13	23.1533	22.9267	17.6033	-0.0141932948552966	0.858670700915654	0.999705305165888	0.381177974455357	0.000694082117190502	0.010576277346828
ENSRNOG00000050848	Dtx1	11.83	12.28	15.17	14.48	14.10	12.98	8.18	9.27	7.72	13.0933	13.8533	8.3900	0.081400724589519	0.514648160500555	0.999705305165888	0.723490437743229	2.41008690903636e-07	1.68208454351732e-05
ENSRNOG00000050849	Leprot	18.55	19.18	16.50	16.04	18.54	19.21	24.44	19.61	26.24	18.0767	17.9300	23.4300	-0.0117531814256805	0.954126384241149	0.999705305165888	-0.385981465994761	0.00220997726931079	0.026112267406202
ENSRNOG00000050964	LOC100911068	0.98	1.35	1.45	1.22	1.00	0.33	1.94	1.84	1.72	1.2600	0.8500	1.8333	-0.567888987362215	0.171178213739166	0.999705305165888	-1.10893437155316	0.00364677537510514	0.037940109047337
ENSRNOG00000051077	Brms1l	10.00	10.83	10.30	5.81	5.52	6.47	10.12	8.43	8.57	10.3767	5.9333	9.0400	-0.806428335615425	1.25352814210745e-07	0.000266327722892503	-0.607479937282585	0.000322537879589129	0.00569695748589857
ENSRNOG00000051196	AABR07018038.1	15.45	11.30	9.03	10.76	11.55	10.58	18.04	10.86	17.48	11.9267	10.9633	15.4600	-0.121504379216514	0.358149043844709	0.999705305165888	-0.495853811810606	0.00222213586476705	0.0262020521017231
ENSRNOG00000051235	C2	5.83	5.17	3.43	4.65	4.09	5.32	7.67	6.93	7.43	4.8100	4.6867	7.3433	-0.0374747054186619	0.874039333201078	0.999705305165888	-0.647872900628346	3.81183276710075e-05	0.001059873952775
ENSRNOG00000051307	Aoc3	0.25	0.63	0.39	0.51	0.21	0.26	0.91	0.43	1.64	0.4233	0.3267	0.9933	-0.373974842656955	0.542038134428404	0.999705305165888	-1.60445867634695	0.00237021289472059	0.0274228859678445
ENSRNOG00000051408	Magt1	6.54	8.27	6.57	8.14	6.99	7.22	10.86	8.56	10.69	7.1267	7.4500	10.0367	0.0640129783501889	0.44628220545266	0.999705305165888	-0.429967876654002	0.00123364601489849	0.0165198620883891
ENSRNOG00000051487	Kremen1	2.59	3.16	2.68	2.09	2.21	2.50	4.29	2.46	4.21	2.8100	2.2667	3.6533	-0.309997884804378	0.0955748214872062	0.999705305165888	-0.688641146822821	0.00157446821081321	0.0199428783881036
ENSRNOG00000051510	Ccdc113	1.52	2.19	0.60	0.72	0.80	0.63	3.22	1.23	1.92	1.4367	0.7167	2.1233	-1.00335120949964	0.0913418481045202	0.999705305165888	-1.56695671266684	0.00271198772994546	0.0301715288354666
ENSRNOG00000051669	AABR07040855.1	5.47	6.28	5.17	4.12	5.35	5.50	8.95	8.26	7.56	5.6400	4.9900	8.2567	-0.176655347061533	0.531616569134971	0.999705305165888	-0.726519647187947	0.00316682249823042	0.0341205331543714
ENSRNOG00000051671	Herc1	20.47	22.50	23.41	21.54	20.79	22.82	17.61	17.41	16.74	22.1267	21.7167	17.2533	-0.026983450622803	0.751548407825718	0.999705305165888	0.331927561462995	8.54431012212486e-08	6.72581562535664e-06
ENSRNOG00000051837	Nwd2	8.23	8.90	8.82	8.25	8.27	7.88	5.43	7.16	5.63	8.6500	8.1333	6.0733	-0.0888533907949954	0.338825456556825	0.999705305165888	0.421358188648198	0.00059013966245464	0.00929079236626077
ENSRNOG00000051867	Zfp600	2.33	1.91	2.15	2.60	3.01	2.82	1.30	1.25	1.64	2.1300	2.8100	1.3967	0.399716699995088	0.0563097420962943	0.999705305165888	1.00858238724273	9.9282824375097e-06	0.000355828816923555
ENSRNOG00000051977	Mmrn2	2.02	1.67	2.82	2.32	2.29	2.52	3.85	2.67	4.65	2.1700	2.3767	3.7233	0.131244533278255	0.551186908384785	0.999705305165888	-0.647655204039423	0.00219741594123115	0.026017344375607
ENSRNOG00000052022	Pnma3	11.34	14.41	15.60	13.70	15.19	16.46	9.48	10.47	9.93	13.7833	15.1167	9.9600	0.133215221357254	0.255327696795802	0.999705305165888	0.601922402626651	2.07229036285271e-07	1.47013224548222e-05
ENSRNOG00000052096	Cox11	15.42	17.52	15.47	15.79	15.43	15.10	11.94	11.33	12.93	16.1367	15.4400	12.0667	-0.0636698408716221	0.726420583662813	0.999705305165888	0.355645556018665	0.00219734422379032	0.026017344375607
ENSRNOG00000052424	RGD1306556	21.95	21.49	21.99	21.38	22.80	19.05	17.07	17.70	17.65	21.8100	21.0767	17.4733	-0.0493430511879086	0.539663039400931	0.999705305165888	0.270491865845583	0.00039473184848648	0.00672409321744904
ENSRNOG00000052444	Samd9	7.31	7.40	9.12	9.09	7.79	8.16	5.06	5.78	6.10	7.9433	8.3467	5.6467	0.0714556107423483	0.503631621992579	0.999705305165888	0.563800687600419	2.3953768304784e-06	0.000112517441909038
ENSRNOG00000052469	Bmpr1a	16.72	18.54	14.90	17.47	16.52	16.26	23.33	21.52	21.47	16.7200	16.7500	22.1067	0.00258624815161445	0.91165626351094	0.999705305165888	-0.400320410542099	2.27177325033861e-06	0.000107296161815308
ENSRNOG00000052549	Chga	84.31	83.69	84.88	86.55	93.87	82.78	63.86	51.81	58.03	84.2933	87.7333	57.9000	0.0577065487181055	0.344542351512461	0.999705305165888	0.599561735024848	6.65003171954689e-13	3.01683938982286e-10
ENSRNOG00000052613	LOC103689977	0.26	0.00	0.00	0.00	0.00	0.00	0.35	1.10	1.70	0.0867	0.0000	1.0500	-6.4374053123073	0.195174858444157	0.999705305165888	-10.0361736125535	5.65456028141637e-07	3.37246633181421e-05
ENSRNOG00000052707	Cacna1a	23.96	23.77	21.55	20.58	22.24	21.68	15.38	18.41	17.90	23.0933	21.5000	17.2300	-0.103139769528744	0.140620254871	0.999705305165888	0.319413958251875	0.000184684026805026	0.00369422169346664
ENSRNOG00000052745	Met	3.89	5.81	4.69	4.27	3.94	4.10	2.15	3.45	1.76	4.7967	4.1033	2.4533	-0.225235830255843	0.151138578995765	0.999705305165888	0.742053090427445	0.000988270706438482	0.0138962469072537
ENSRNOG00000052810	Cyp2c11	0.18	0.27	0.09	0.10	0.12	0.25	2.22	0.27	0.37	0.1800	0.1567	0.9533	-0.200298650485828	0.893696125368447	0.999705305165888	-2.60528248510075	0.00368076893017508	0.0382245636068001
ENSRNOG00000052840	Tanc2	15.40	15.80	14.93	14.56	14.03	14.54	11.61	11.37	11.11	15.3767	14.3767	11.3633	-0.0970135763311551	0.202074063908246	0.999705305165888	0.339343116594562	4.98558706624963e-06	0.000203664775912506
ENSRNOG00000053086	Selenop	44.82	34.80	39.38	39.34	49.47	43.22	66.17	54.31	56.12	39.6667	44.0100	58.8667	0.149904204033033	0.286544889344248	0.999705305165888	-0.419619565420127	0.00105767115203793	0.0146099302804342
ENSRNOG00000053115	Zfp82	0.61	0.00	0.00	0.00	0.00	0.00	0.19	0.47	0.59	0.2033	0.0000	0.4167	-7.66770293172909	0.131407135847653	0.999705305165888	-8.70274987882829	3.65075859340096e-07	2.33960696623194e-05
ENSRNOG00000053122	Scn1a	14.58	15.39	16.17	15.51	15.52	16.31	10.66	12.48	10.59	15.3800	15.7800	11.2433	0.037041702051632	0.567677238389385	0.999705305165888	0.489027387716492	3.79525135706815e-08	3.3899657069688e-06
ENSRNOG00000053201	Gpcpd1	29.51	34.64	37.37	32.20	36.81	35.25	26.23	29.28	27.88	33.8400	34.7533	27.7967	0.038421790754905	0.613793781741919	0.999705305165888	0.32223947165251	0.000211615175275373	0.00413140884096506
ENSRNOG00000053272	Chi3l1	42.76	36.48	36.16	36.53	34.93	36.08	52.76	49.80	49.29	38.4667	35.8467	50.6167	-0.101769847257377	0.302770309679897	0.999705305165888	-0.497773531779354	5.58504206041303e-11	1.39537014607913e-08
ENSRNOG00000053362	Gabarapl1	232.45	228.73	242.72	215.89	235.04	245.89	188.30	196.46	184.28	234.6333	232.2733	189.6800	-0.014584453533947	0.888844261940106	0.999705305165888	0.292255963846112	2.25653656988446e-05	0.000697140392979179
ENSRNOG00000053400	Cfi	0.04	0.00	0.00	0.06	0.03	0.00	1.16	0.30	0.14	0.0133	0.0300	0.5333	1.16992500144232	0.671974307500751	0.999705305165888	-4.15200309344505	0.000821521335614367	0.012042692435932
ENSRNOG00000053428	Ccpg1	19.91	25.45	21.59	22.88	22.20	21.30	28.97	23.96	29.89	22.3167	22.1267	27.6067	-0.0123354261333729	0.962463820343838	0.999705305165888	-0.319230573291578	0.000947324849285703	0.0134632589256688
ENSRNOG00000053691	Lama5	0.65	1.05	0.50	0.60	0.56	0.58	1.50	0.85	1.43	0.7333	0.5800	1.2600	-0.338416217675931	0.216378267422944	0.999705305165888	-1.11929892837234	1.41088927551843e-06	7.17472572880891e-05
ENSRNOG00000053787	Mdfic	0.48	2.52	0.69	0.84	0.64	0.55	3.52	1.28	2.63	1.2300	0.6767	2.4767	-0.862141088875219	0.0859629448888036	0.999705305165888	-1.87188248335342	2.79922826391268e-07	1.87279156347817e-05
ENSRNOG00000053889	Celsr3	4.33	4.31	5.04	4.22	4.48	4.48	3.27	3.51	3.46	4.5600	4.3933	3.4133	-0.0537178598778473	0.633399299882705	0.999705305165888	0.364134655008052	0.000157972265050346	0.00326532838993155
ENSRNOG00000053991	P3h1	2.14	2.59	1.92	2.14	2.00	2.41	3.86	2.91	3.62	2.2167	2.1833	3.4633	-0.0218594339637435	0.949778182585251	0.999705305165888	-0.6656288424794	0.00275009460920208	0.0304488638201893
ENSRNOG00000054017	LOC100912564	6.23	7.65	3.20	6.28	5.49	3.27	9.30	6.74	9.77	5.6933	5.0133	8.6033	-0.183503407942853	0.579491182637692	0.999705305165888	-0.779125574416333	0.00249465512625786	0.0284426982285444
ENSRNOG00000054063	Naa80	11.93	9.77	11.08	8.21	10.49	7.31	15.59	11.54	11.99	10.9267	8.6700	13.0400	-0.333749455156472	0.0703506536095154	0.999705305165888	-0.588839971009243	0.00143819551467956	0.0186554194714529
ENSRNOG00000054080	Cgnl1	4.50	10.71	5.45	4.75	3.98	4.29	10.74	5.31	9.98	6.8867	4.3400	8.6767	-0.666110805699425	0.0833623864249872	0.999705305165888	-0.999445863238477	0.00112297594752358	0.0153520875173346
ENSRNOG00000054204	Gria2	114.82	120.85	118.34	117.37	118.20	111.73	90.22	93.50	101.06	118.0033	115.7667	94.9267	-0.0276077031098479	0.648822343407981	0.999705305165888	0.286334580827193	1.81498640287117e-06	8.93958588545604e-05
ENSRNOG00000054212	Pde1a	48.55	51.87	52.39	50.40	42.55	48.38	30.81	37.10	35.31	50.9367	47.1100	34.4067	-0.112671219659319	0.200637030925806	0.999705305165888	0.453345202105026	1.49297553284734e-05	0.000504655004132457
ENSRNOG00000054371	Prkcg	218.62	222.70	243.33	172.85	213.45	214.11	156.11	177.31	156.99	228.2167	200.1367	163.4700	-0.189418650579543	0.0185380081666799	0.999705305165888	0.291959608187191	0.00137716628982736	0.0180265525211343
ENSRNOG00000054391	Snurf	148.84	145.45	166.18	165.05	172.17	161.73	131.47	146.04	126.81	153.4900	166.3167	134.7733	0.115788083090899	0.0741548248081878	0.999705305165888	0.303397680302985	5.57282609847329e-05	0.00142748809972632
ENSRNOG00000054495	Cldn2	0.25	25.21	0.07	0.36	0.16	0.14	37.73	3.63	28.94	8.5100	0.2200	23.4333	-5.27358370304867	1	1	-6.73491485460144	5.73648011405251e-12	1.83131816085465e-09
ENSRNOG00000054549	Lss	54.05	14.61	65.62	13.84	16.37	14.48	10.47	9.92	12.52	44.7600	14.8967	10.9700	-1.58722049230254	0.557425074395243	0.999705305165888	0.441426018270664	6.46511830348106e-05	0.00160362840911813
ENSRNOG00000054626	Rps8	243.67	245.95	239.05	264.37	236.18	261.65	318.71	333.17	329.25	242.8900	254.0667	327.0433	0.0649040132863145	0.276524478814662	0.999705305165888	-0.364274698457049	9.23498226768835e-08	7.139096830165e-06
ENSRNOG00000054695	Calcrl	5.24	5.62	5.35	5.48	4.86	5.04	7.61	6.90	7.64	5.4033	5.1267	7.3833	-0.0758285875557132	0.49698438008457	0.999705305165888	-0.526251195480553	3.14619007966561e-05	0.00090849532300428
ENSRNOG00000054751	Lmbrd2	13.53	16.17	14.53	14.02	13.54	14.51	11.24	10.18	11.40	14.7433	14.0233	10.9400	-0.0722334241298641	0.493903676160846	0.999705305165888	0.358216579255073	0.000221306113803191	0.00426744529737495
ENSRNOG00000054890	Flna	3.89	5.37	4.62	4.90	4.21	4.28	9.89	6.21	10.61	4.6267	4.4633	8.9033	-0.0518516072539525	0.734617985206919	0.999705305165888	-0.9962240153108	3.00078398842674e-10	6.07836287857824e-08
ENSRNOG00000054955	Adgra1	8.28	9.09	9.93	9.97	10.42	10.68	6.60	6.78	5.83	9.1000	10.3567	6.4033	0.186621290314631	0.183512013374853	0.999705305165888	0.693664722456319	5.34878024478603e-06	0.000214936183309712
ENSRNOG00000054963	Rhbdd1	3.00	2.76	2.48	2.47	2.74	2.46	4.20	3.22	3.57	2.7467	2.5567	3.6633	-0.103417759680285	0.610678437362797	0.999705305165888	-0.518892903446294	0.00373071821328243	0.0386037522681727
ENSRNOG00000054978	H1f2	33.94	25.52	25.97	25.03	28.49	25.48	39.51	32.13	37.86	28.4767	26.3333	36.5000	-0.112890129096819	0.502031326761794	0.999705305165888	-0.471006311424072	0.000797002519199252	0.0117403029991371
ENSRNOG00000055049	Aldh1a2	1.66	3.26	1.60	2.09	1.48	3.18	6.42	3.38	12.72	2.1733	2.2500	7.5067	0.0500155377071177	0.859059357722785	0.999705305165888	-1.73824742014204	0.00455797424374077	0.0450548383286528
ENSRNOG00000055179	Tsen34	4.02	4.96	4.78	5.69	10.06	12.92	5.43	4.93	4.24	4.5867	9.5567	4.8667	1.05906143453843	0.000314732845797341	0.172564973548949	0.973573535473144	0.00123275340499351	0.0165198620883891
ENSRNOG00000055293	Ptprb	6.13	5.51	5.45	5.83	4.43	5.21	8.30	7.11	8.49	5.6967	5.1567	7.9667	-0.143679200227104	0.334798895083846	0.999705305165888	-0.627537421419075	2.42883272740154e-07	1.68833255595465e-05
ENSRNOG00000055305	Parvb	23.23	25.63	25.19	25.45	19.28	21.88	30.14	26.47	26.80	24.6833	22.2033	27.8033	-0.152760953601776	0.283561942729405	0.999705305165888	-0.32448157640451	0.00102104212162267	0.0142408941218877
ENSRNOG00000055331	Ints10	18.24	19.48	20.20	19.22	20.35	18.35	16.02	16.05	15.62	19.3067	19.3067	15.8967	0	0.767397041947737	0.999705305165888	0.280374819688847	0.00422603309594114	0.0426287797196778
ENSRNOG00000055340	Ski	24.24	24.51	25.23	26.55	24.65	20.78	20.13	18.84	18.83	24.6600	23.9933	19.2667	-0.0395391981992697	0.7509602915437	0.999705305165888	0.316526609536682	0.00309042928366066	0.0334676338504631
ENSRNOG00000055382	Hcn1	16.14	17.66	18.84	17.12	15.05	16.41	10.12	10.36	8.18	17.5467	16.1933	9.5533	-0.115796999099382	0.286843906571028	0.999705305165888	0.761323880373717	1.10058651121659e-09	1.78990668555309e-07
ENSRNOG00000055401	Kcnc1	15.57	15.43	17.29	17.17	17.71	16.46	11.90	13.27	11.66	16.0967	17.1133	12.2767	0.0883588324027571	0.28151072350578	0.999705305165888	0.479201898675674	5.05740830868954e-07	3.11373792262496e-05
ENSRNOG00000055471	Ywhah	885.78	859.72	983.92	869.16	881.98	916.76	701.99	812.90	688.96	909.8067	889.3000	734.6167	-0.0328898204604076	0.651261023824965	0.999705305165888	0.275678557963425	0.000233306235541447	0.00444416154088289
ENSRNOG00000055531	Hps5	1.82	2.18	1.87	1.92	1.88	1.65	4.56	2.36	2.91	1.9567	1.8167	3.2767	-0.107104273445763	0.620352016226279	0.999705305165888	-0.850935186676291	0.0046807469233908	0.0458213493539659
ENSRNOG00000055613	LOC103689940	0.00	0.00	0.00	0.00	0.00	0.00	0.74	1.73	1.04	0.0000	0.0000	1.1700	0	1	1	-10.1922928144708	5.95696870624103e-08	4.89010397747091e-06
ENSRNOG00000055962	Bgn	9.15	10.78	7.27	8.56	8.68	8.90	18.32	12.06	20.91	9.0667	8.7133	17.0967	-0.0573475103422697	0.739463462537503	0.999705305165888	-0.972418430181888	1.09736329086168e-08	1.25281097822282e-06
ENSRNOG00000056033	AC111632.2	5.22	5.37	5.58	6.21	6.14	6.59	4.65	3.79	4.41	5.3900	6.3133	4.2833	0.228116651994723	0.041621129359248	0.999705305165888	0.559667971387145	6.0139761752747e-06	0.000235624852921728
ENSRNOG00000056135	Tsc22d3	36.40	32.78	36.13	37.32	39.93	40.07	31.12	30.66	32.35	35.1033	39.1067	31.3767	0.155806538273016	0.0660322781382752	0.999705305165888	0.317722476158979	0.000121997566151092	0.00265544954908925
ENSRNOG00000056186	Otx2	0.17	1.43	0.00	0.20	0.12	0.04	3.07	0.33	2.07	0.5333	0.1200	1.8233	-2.15200309344505	0.161636191783341	0.999705305165888	-3.92547202135024	0.000135745945378336	0.0028804798945529
ENSRNOG00000056558	Gabra3	17.20	18.81	21.53	18.22	18.17	23.88	14.19	15.79	13.55	19.1800	20.0900	14.5100	0.0668748437151612	0.578372366807503	0.999705305165888	0.469430044666548	0.000619523502642695	0.00968265245880092
ENSRNOG00000056562	Olfml1	18.93	18.80	15.64	17.57	16.98	16.43	25.33	21.14	24.66	17.7900	16.9933	23.7100	-0.0660976379661169	0.554811641652145	0.999705305165888	-0.480526790180965	2.73007603876333e-07	1.85290475717484e-05
ENSRNOG00000056585	Fscn1	12.94	16.11	14.23	13.37	13.72	12.56	9.93	10.36	8.02	14.4267	13.2167	9.4367	-0.126379633235474	0.392502575911475	0.999705305165888	0.486009116685597	0.00204376149913109	0.024552198246356
ENSRNOG00000056643	Cdh8	11.14	11.19	12.42	11.26	12.32	11.80	9.24	9.63	9.53	11.5833	11.7933	9.4667	0.0259210701922264	0.721564535032648	0.999705305165888	0.317043118298409	0.000313482878476734	0.00555980590746957
ENSRNOG00000056659	Mecp2	8.05	9.62	8.46	8.92	9.04	9.30	7.44	5.54	6.56	8.7100	9.0867	6.5133	0.0610784374851892	0.651999678645862	0.999705305165888	0.480355094836825	0.00345047937556585	0.036403190915165
ENSRNOG00000056697	Kcnab1	44.84	56.00	48.73	48.72	49.84	46.43	32.90	37.53	35.00	49.8567	48.3300	35.1433	-0.044867435110982	0.620067976468228	0.999705305165888	0.459667957790517	2.80424866751238e-09	4.16178991963004e-07
ENSRNOG00000056703	Atrx	18.46	17.84	19.61	20.20	17.92	18.01	14.18	12.75	15.52	18.6367	18.7100	14.1500	0.00566571433267583	0.764326044843535	0.999705305165888	0.403007505521539	4.54922745212106e-08	3.92120660235575e-06
ENSRNOG00000056753	Hectd2	10.32	11.57	9.78	10.76	10.52	10.04	8.35	7.73	8.27	10.5567	10.4400	8.1167	-0.016032654737154	0.915347385274088	0.999705305165888	0.363162440321335	0.000159114957925872	0.00328107985608146
ENSRNOG00000056826	Arap2	18.66	17.43	16.60	19.36	18.92	22.00	14.76	14.00	15.12	17.5633	20.0933	14.6267	0.194150237224347	0.383296253182856	0.999705305165888	0.458115891194626	0.000140771539548707	0.00296549637710894
ENSRNOG00000056836	Cav1	16.31	14.78	19.16	16.91	17.01	16.01	25.93	23.92	27.64	16.7500	16.6433	25.8300	-0.0092166896235637	0.9733620027216	0.999705305165888	-0.634103237509067	5.43160884050712e-12	1.77219455580041e-09
ENSRNOG00000057039	AC124874.1	8.73	8.21	9.80	9.33	9.63	12.75	8.47	7.49	8.21	8.9133	10.5700	8.0567	0.245938412010487	0.0527676785035499	0.999705305165888	0.391720404338256	0.00297197252304254	0.0324264774207154
ENSRNOG00000057056	Rab5a	41.47	44.81	46.78	43.57	45.09	44.59	34.19	32.48	39.70	44.3533	44.4167	35.4567	0.00205859415176616	0.922019640267658	0.999705305165888	0.325044214419762	0.00073859723682395	0.0110718937092244
ENSRNOG00000057078	Ddit4	32.39	27.48	25.96	30.73	32.88	32.28	27.62	23.23	27.37	28.6100	31.9633	26.0733	0.159898371578062	0.1175147915161	0.999705305165888	0.293842833889458	0.00290030863912494	0.0317450289713491
ENSRNOG00000057096	Gnai1	64.50	68.84	73.24	68.31	61.45	64.33	50.69	54.97	49.92	68.8600	64.6967	51.8600	-0.0899747980154376	0.292684892174786	0.999705305165888	0.319069176701184	0.000193798248377041	0.00382690492986462
ENSRNOG00000057231	Ddx3	17.08	20.54	18.68	20.02	18.98	20.28	13.26	12.37	12.38	18.7667	19.7600	12.6700	0.0744105253382394	0.316734313082281	0.999705305165888	0.641166422443868	3.17484108374139e-15	3.64873902950786e-12
ENSRNOG00000057557	Prlr	0.05	2.80	0.18	0.14	0.22	0.07	5.42	0.53	4.10	1.0100	0.1433	3.3500	-2.81690922877086	0.0606538774221176	0.999705305165888	-4.5467150313642	3.3740011753132e-06	0.000148758072279346
ENSRNOG00000057755	NEWGENE_1304700	5.74	2.21	3.58	3.65	4.91	3.87	2.45	2.94	1.28	3.8433	4.1433	2.2233	0.108433783400713	0.790857518068845	0.999705305165888	0.898067629867901	0.000662059487832317	0.010181305540358
ENSRNOG00000057798	AC102976.1	7.00	6.98	7.89	8.57	9.02	10.21	5.81	6.73	5.42	7.2900	9.2667	5.9867	0.346131662562777	0.0547518278526587	0.999705305165888	0.630297532869722	0.00105296022562511	0.0145682033142466
ENSRNOG00000057848	Cacng8	91.55	86.66	90.19	78.96	92.93	77.28	69.07	71.94	60.94	89.4667	83.0567	67.3167	-0.107254292809502	0.225831870932392	0.999705305165888	0.303132232687595	0.00236969113029613	0.0274228859678445
ENSRNOG00000057855	F5	0.07	14.10	0.09	0.20	0.11	0.07	26.85	1.84	15.80	4.7533	0.1267	14.8300	-5.2298307530003	1	1	-6.8713378697322	5.33299970442566e-11	1.35199385153815e-08
ENSRNOG00000057880	Myh11	3.22	3.14	3.54	2.65	3.16	3.53	7.14	3.93	9.42	3.3000	3.1133	6.8300	-0.0840059752573115	0.617038660688779	0.999705305165888	-1.13342552930159	0.00224405970027546	0.0264095244131796
ENSRNOG00000058006	Sncg	28.45	4.20	37.51	27.26	29.53	26.27	107.92	51.29	76.77	23.3867	27.6867	78.6600	0.243505123980062	0.771097265074575	0.999705305165888	-1.50643881523927	6.93657030413203e-15	7.03409032193718e-12
ENSRNOG00000058039	Acta2	6.29	6.05	6.67	6.23	7.62	7.94	19.49	8.86	21.70	6.3367	7.2633	16.6833	0.196907664467354	0.315068748469824	0.999705305165888	-1.19970387260745	4.49656018387396e-06	0.000186786026529646
ENSRNOG00000058050	Bclaf1	33.99	36.02	34.76	34.13	35.24	33.56	27.89	25.67	28.49	34.9233	34.3100	27.3500	-0.0255621408026087	0.830976323648214	0.999705305165888	0.327088292877736	8.48783192422036e-06	0.000316699957465936
ENSRNOG00000058094	AABR07028902.1	7.87	6.66	6.01	7.54	7.99	6.87	6.26	4.83	5.96	6.8467	7.4667	5.6833	0.125062550626771	0.222450258999082	0.999705305165888	0.393726993033433	0.000247019213468623	0.0046236310759887
ENSRNOG00000058209	AABR07063893.1	14.11	14.26	13.74	15.25	14.68	16.67	10.89	10.51	12.59	14.0367	15.5333	11.3300	0.146167079372542	0.069488989793932	0.999705305165888	0.455219592999968	4.3778912845192e-06	0.000183180747218026
ENSRNOG00000058271	Chpt1	13.05	16.26	13.41	15.66	13.08	13.64	19.25	18.90	19.92	14.2400	14.1267	19.3567	-0.0115280593153808	0.99317817302116	0.999705305165888	-0.454409446330519	0.000254500557267076	0.00470284741604363
ENSRNOG00000058316	LOC686087	5.46	9.25	5.51	4.86	5.01	5.30	11.88	6.23	10.54	6.7400	5.0567	9.5500	-0.41456191165598	0.0533535339402956	0.999705305165888	-0.917314053397233	1.97078706260607e-05	0.000629155521708629
ENSRNOG00000058388	Zfp36	3.96	4.48	6.49	4.20	4.00	2.81	4.80	7.31	8.50	4.9767	3.6700	6.8700	-0.439399696570173	0.0861677790698078	0.999705305165888	-0.904530035974888	0.00030493448867512	0.00543054302713884
ENSRNOG00000058470	Col12a1	1.08	1.40	0.93	1.08	1.16	1.12	1.78	1.71	1.69	1.1367	1.1200	1.7267	-0.0213105062454164	0.940637524590895	0.999705305165888	-0.624490864907796	2.66172159495176e-05	0.000798007279571711
ENSRNOG00000058588	Nfxl1	3.20	4.07	3.85	3.89	4.09	4.02	2.65	2.70	2.34	3.7067	4.0000	2.5633	0.109877617772372	0.460388099566709	0.999705305165888	0.641978902534056	0.000252874494516961	0.00468742302255688
ENSRNOG00000058645	Tnc	2.09	2.17	1.62	2.04	1.90	1.88	2.76	3.51	2.32	1.9600	1.9400	2.8633	-0.0147970019280806	0.970316124443641	0.999705305165888	-0.561638978230178	0.00159092390404116	0.0200922616716231
ENSRNOG00000058646	Zfp36l1	8.50	8.54	9.10	9.89	7.26	8.39	13.20	12.49	12.28	8.7133	8.5133	12.6567	-0.0335006160927093	0.862902960342793	0.999705305165888	-0.57210147391637	1.79646397173516e-05	0.000586538681983758
ENSRNOG00000058805	Aida	17.32	18.24	18.31	18.88	16.59	17.68	21.69	20.36	23.23	17.9567	17.7167	21.7600	-0.0194123734206284	0.904268365780844	0.999705305165888	-0.296571365553026	0.00193079208844642	0.0235063028338474
ENSRNOG00000058866	Myo5a	50.47	56.16	56.11	51.02	48.47	51.33	39.83	43.85	38.70	54.2467	50.2733	40.7933	-0.109741141026589	0.0799108337340747	0.999705305165888	0.301459950498977	3.26543899195615e-05	0.000936653956444792
ENSRNOG00000058940	Rab11fip1	0.24	0.86	0.18	0.22	0.13	0.20	1.73	0.57	0.73	0.4267	0.1833	1.0100	-1.21864028647534	0.0656446343554409	0.999705305165888	-2.46181426994829	9.09919952671532e-07	5.09289287795602e-05
ENSRNOG00000059017	AC106292.2	28.36	28.37	26.24	28.24	24.69	23.82	40.98	34.74	36.27	27.6567	25.5833	37.3300	-0.112423035676116	0.37777302602243	0.999705305165888	-0.545131258879324	2.15569782441821e-06	0.000103076791489466
ENSRNOG00000059133	AABR07020537.1	0.51	0.42	0.42	2.90	2.46	2.55	0.43	0.38	0.39	0.4500	2.6367	0.4000	2.55071828742196	7.52163335701055e-25	7.63114570478501e-21	2.72064328886428	2.53354014952558e-29	4.36756986376715e-25
ENSRNOG00000059461	B4galt1	0.72	1.90	0.69	1.04	1.00	0.81	2.68	1.24	2.76	1.1033	0.9500	2.2267	-0.215869297755109	0.662792674986679	0.999705305165888	-1.22888618342195	0.000956219407389421	0.0135450011207775
ENSRNOG00000059463	Slc39a1	18.08	17.61	18.08	18.74	18.57	18.38	24.26	23.99	22.27	17.9233	18.5633	23.5067	0.0506168210215439	0.549917288756389	0.999705305165888	-0.340614182023174	0.000158681425639742	0.00327605879832756
ENSRNOG00000059500	Cdkn1c	2.44	5.94	1.75	3.23	1.66	2.89	10.45	4.18	15.14	3.3767	2.5933	9.9233	-0.380792113814949	0.347636922020812	0.999705305165888	-1.93601716125185	0.0008342193864201	0.0121796824063637
ENSRNOG00000059538	Clec2g	8.57	11.82	7.83	11.15	9.60	10.95	17.67	12.45	18.34	9.4067	10.5667	16.1533	0.16776485242951	0.272987645806941	0.999705305165888	-0.612311564424569	9.51377379020563e-05	0.00218386080385293
ENSRNOG00000059691	AABR07033318.1	1.70	1.21	2.07	4.73	4.57	5.94	1.61	1.72	1.68	1.6600	5.0800	1.6700	1.61364525542524	4.00114452452801e-17	1.36014906966805e-13	1.60498039429811	2.10396980336034e-22	1.20901118133763e-18
ENSRNOG00000060381	Col15a1	0.20	0.34	0.23	0.32	0.42	0.16	1.01	0.42	0.92	0.2567	0.3000	0.7833	0.225066555634771	0.623590187397204	0.999705305165888	-1.38466385023532	0.00194943907847623	0.0235999861473678
ENSRNOG00000060410	Pcdh1	56.82	55.36	51.18	52.41	53.87	47.25	45.15	39.42	41.91	54.4533	51.1767	42.1600	-0.0895341833395503	0.217373078330969	0.999705305165888	0.27961131517988	9.01909128455109e-05	0.00208698140475673
ENSRNOG00000060528	Cacna1g	9.24	10.11	11.84	9.68	9.58	9.91	6.64	8.62	6.92	10.3967	9.7233	7.3933	-0.0965981664759796	0.35822204483623	0.999705305165888	0.395226020736468	0.000526017996015981	0.00848271677578999
ENSRNOG00000060594	LOC100911672	8.33	8.36	5.30	5.63	9.05	6.66	4.56	5.04	2.86	7.3300	7.1133	4.1533	-0.0432874280305439	0.83372530072227	0.999705305165888	0.776256107800424	0.000496706734035516	0.00812402977992245
ENSRNOG00000060599	Gabrb3	65.31	65.86	66.58	57.25	62.79	61.80	47.29	48.22	50.71	65.9167	60.6133	48.7400	-0.12100810542967	0.228700848107041	0.999705305165888	0.31452893237335	0.000113968995667456	0.00251563574431661
ENSRNOG00000060615	Rai1	11.17	12.04	12.82	12.40	11.40	11.16	9.77	9.38	8.65	12.0100	11.6533	9.2667	-0.0434934669261959	0.653272552519126	0.999705305165888	0.330620301889724	0.000105933833128156	0.00238406442466877
ENSRNOG00000060618	AABR07027267.1	3.40	3.72	3.72	3.42	3.96	4.42	2.77	2.61	2.75	3.6133	3.9333	2.7100	0.122422102895332	0.43392595033846	0.999705305165888	0.537459602174175	0.00163694296910828	0.0205380348212938
ENSRNOG00000060694	Adam17	6.60	6.79	5.53	6.32	5.96	5.68	8.17	6.81	8.28	6.3067	5.9867	7.7533	-0.0751247385982483	0.6064971689762	0.999705305165888	-0.37306374673207	0.00246105203844207	0.0280967391329158
ENSRNOG00000061121	Wdfy3	17.40	18.11	18.30	17.76	18.29	17.27	15.56	13.45	13.94	17.9367	17.7733	14.3167	-0.013197526365806	0.914947393296792	0.999705305165888	0.312018649063141	5.86413527612665e-06	0.000231621344829083
ENSRNOG00000061153	Hrh3	13.83	13.40	17.60	14.77	15.52	17.15	10.79	12.45	7.85	14.9433	15.8133	10.3633	0.0816395104953156	0.481583236174242	0.999705305165888	0.609653393204941	0.000224151322223727	0.00431748004895513
ENSRNOG00000061373	Loxl3	1.12	2.02	1.34	1.16	0.98	0.99	2.27	1.56	2.05	1.4933	1.0433	1.9600	-0.517336075124987	0.106398275417529	0.999705305165888	-0.909653497903751	0.00102748397334735	0.0142960421440961
ENSRNOG00000061379	C7	1.00	1.36	0.89	0.37	0.63	0.51	2.39	0.59	2.59	1.0833	0.5033	1.8567	-1.10589116859073	0.0102500274966506	0.999705305165888	-1.88312877801496	0.00018845929867053	0.00374824987717466
ENSRNOG00000061484	Adamts2	1.30	1.83	1.49	2.03	1.72	2.17	0.96	1.07	1.23	1.5400	1.9733	1.0867	0.35770432421289	0.16706337195488	0.999705305165888	0.860725211397866	0.00103809988213073	0.014420470481911
ENSRNOG00000061508	Reps2	9.81	12.39	10.70	11.19	9.90	10.57	6.25	6.76	6.57	10.9667	10.5533	6.5267	-0.0554263284854316	0.788337765348458	0.999705305165888	0.693280490533481	2.24196536636412e-05	0.000695130232927178
ENSRNOG00000061544	Spock2	139.08	142.88	144.11	134.83	135.01	149.62	116.59	126.02	99.83	142.0233	139.8200	114.1467	-0.022557232728965	0.802539915347874	0.999705305165888	0.292682009777166	0.00209168242456729	0.0250059038260163
ENSRNOG00000061639	AABR07044404.1	0.14	0.50	0.00	0.00	0.00	0.00	1.52	0.62	1.02	0.2133	0.0000	1.0533	-7.7369655941662	0.172234001307281	0.999705305165888	-10.0407463423433	4.36835804582568e-08	3.7842273543713e-06
ENSRNOG00000061845	Cttnbp2	31.26	32.06	32.16	31.12	32.06	29.11	24.02	23.72	26.93	31.8267	30.7633	24.8900	-0.0490242320046591	0.489904716671518	0.999705305165888	0.305645603374927	3.49532454889137e-05	0.000994321780500633
ENSRNOG00000061902	Wbp1	8.18	3.39	3.62	4.97	2.50	3.77	0.44	0.00	0.16	5.0633	3.7467	0.2000	-0.434479834281155	0.527809790338995	0.999705305165888	4.22753572461241	2.53454434756723e-10	5.39419876638414e-08
ENSRNOG00000062002	Kcna3	3.67	2.84	2.38	3.07	3.29	3.63	1.67	1.88	1.98	2.9633	3.3300	1.8433	0.16830125896265	0.410601609712135	0.999705305165888	0.853205197557714	3.88073120587182e-05	0.00107383507637278
ENSRNOG00000062101	Ace	3.91	36.52	3.85	3.36	3.06	3.16	52.54	10.10	38.28	14.7600	3.1933	33.6400	-2.20855766104537	1	1	-3.39704264524012	8.89853000196658e-08	6.90998913080639e-06
