# Supplementary material for: Valerian essential oil for treating insomnia via the serotonergic synapse pathway
Source: Front Nutr. 2022 Jul 28;9:927434. doi: 10.3389/fnut.2022.927434 (PMC9387164; doi:10.3389/fnut.2022.927434)
Supplement: Supplementary file 5 [file Table_5.XLSX]

## Sheet: CC before
	ID	Description	GeneRatio	BgRatio	pvalue	p.adjust	qvalue	geneID	Count
GO:0097060	GO:0097060	synaptic membrane	44801	432/19717	1.05333e-07	7.36522e-06	3.57824e-06	GRIN2B/GRM5/SCN2A/GABRB3/GABRG2/GABRA1/GRIA2/CHRM1	8
GO:0034702	GO:0034702	ion channel complex	44770	301/19717	1.62096e-07	7.36522e-06	3.57824e-06	GRIN2B/CACNA1B/SCN2A/GABRB3/GABRG2/GABRA1/GRIA2	7
GO:0045211	GO:0045211	postsynaptic membrane	44770	323/19717	2.61412e-07	7.36522e-06	3.57824e-06	GRIN2B/GRM5/GABRB3/GABRG2/GABRA1/GRIA2/CHRM1	7
GO:1902495	GO:1902495	transmembrane transporter complex	44770	324/19717	2.66933e-07	7.36522e-06	3.57824e-06	GRIN2B/CACNA1B/SCN2A/GABRB3/GABRG2/GABRA1/GRIA2	7
GO:1990351	GO:1990351	transporter complex	44770	332/19717	3.14753e-07	7.36522e-06	3.57824e-06	GRIN2B/CACNA1B/SCN2A/GABRB3/GABRG2/GABRA1/GRIA2	7
GO:1902711	GO:1902711	GABA-A receptor complex	44648	19/19717	2.44766e-06	4.77294e-05	2.31884e-05	GABRB3/GABRG2/GABRA1	3
GO:1902710	GO:1902710	GABA receptor complex	44648	20/19717	2.87687e-06	4.80847e-05	2.3361e-05	GABRB3/GABRG2/GABRA1	3
GO:0099634	GO:0099634	postsynaptic specialization membrane	44679	101/19717	1.20816e-05	0.000176693	8.58426e-05	GRIN2B/GRM5/GABRA1/CHRM1	4
GO:0034707	GO:0034707	chloride channel complex	44648	50/19717	4.80709e-05	0.000624922	0.000303606	GABRB3/GABRG2/GABRA1	3
GO:0005775	GO:0005775	vacuolar lumen	44679	172/19717	9.72188e-05	0.00113746	0.000552612	CTSD/CTSL/TTR/GC	4
GO:0099572	GO:0099572	postsynaptic specialization	44709	348/19717	0.000117102	0.00124554	0.000605123	GRIN2B/GRM5/GABRA1/GRIA2/CHRM1	5
GO:0098982	GO:0098982	GABA-ergic synapse	44648	71/19717	0.000137409	0.00133973	0.000650883	GABRB3/GABRG2/GABRA1	3
GO:0098839	GO:0098839	postsynaptic density membrane	44648	74/19717	0.000155402	0.00139862	0.000679492	GRIN2B/GRM5/CHRM1	3
GO:0062023	GO:0062023	collagen-containing extracellular matrix	44709	406/19717	0.00024014	0.00195188	0.000948282	ACHE/CTSD/CTSH/CTSL/F2	5
GO:0034703	GO:0034703	cation channel complex	44679	220/19717	0.000250241	0.00195188	0.000948282	GRIN2B/CACNA1B/SCN2A/GRIA2	4
GO:0043202	GO:0043202	lysosomal lumen	44648	95/19717	0.000325269	0.00237853	0.00115556	CTSD/CTSL/GC	3
GO:0098793	GO:0098793	presynapse	44709	491/19717	0.000574084	0.00395105	0.00191954	HRH3/CACNA1B/SCN2A/CASR/CHRM1	5
GO:0031904	GO:0031904	endosome lumen	44620	34/19717	0.00106075	0.0065698	0.0031918	CTSH/CTSL	2
GO:0014069	GO:0014069	postsynaptic density	44679	324/19717	0.00107318	0.0065698	0.0031918	GRIN2B/GRM5/GRIA2/CHRM1	4
GO:0032279	GO:0032279	asymmetric synapse	44679	328/19717	0.00112304	0.0065698	0.0031918	GRIN2B/GRM5/GRIA2/CHRM1	4
GO:0099699	GO:0099699	integral component of synaptic membrane	44648	152/19717	0.00127742	0.00711706	0.00345768	SCN2A/GABRA1/CHRM1	3
GO:0098984	GO:0098984	neuron to neuron synapse	44679	350/19717	0.00142681	0.00746308	0.00362579	GRIN2B/GRM5/GRIA2/CHRM1	4
GO:0032590	GO:0032590	dendrite membrane	44620	40/19717	0.0014671	0.00746308	0.00362579	GABRG2/GABRA1	2
GO:0099240	GO:0099240	intrinsic component of synaptic membrane	44648	164/19717	0.00158865	0.00774467	0.00376259	SCN2A/GABRA1/CHRM1	3
GO:0005771	GO:0005771	multivesicular body	44620	51/19717	0.00237513	0.0106881	0.00519259	CTSH/CTSL	2
GO:0008328	GO:0008328	ionotropic glutamate receptor complex	44620	51/19717	0.00237513	0.0106881	0.00519259	GRIN2B/GRIA2	2
GO:0098878	GO:0098878	neurotransmitter receptor complex	44620	53/19717	0.00256251	0.0111042	0.00539475	GRIN2B/GRIA2	2
GO:1904724	GO:1904724	tertiary granule lumen	44620	55/19717	0.00275665	0.0115188	0.0055962	CTSD/CTSH	2
GO:0032589	GO:0032589	neuron projection membrane	44620	57/19717	0.00295751	0.011932	0.00579694	GABRG2/GABRA1	2
GO:0099056	GO:0099056	integral component of presynaptic membrane	44620	73/19717	0.00480214	0.0186114	0.00904196	SCN2A/CHRM1	2
GO:0099060	GO:0099060	integral component of postsynaptic specialization membrane	44620	74/19717	0.00493122	0.0186114	0.00904196	GABRA1/CHRM1	2
GO:0098948	GO:0098948	intrinsic component of postsynaptic specialization membrane	44620	77/19717	0.005328	0.0194805	0.0094642	GABRA1/CHRM1	2
GO:0098685	GO:0098685	Schaffer collateral - CA1 synapse	44620	82/19717	0.00602087	0.0207189	0.0100659	GRM5/CHRM1	2
GO:0098889	GO:0098889	intrinsic component of presynaptic membrane	44620	82/19717	0.00602087	0.0207189	0.0100659	SCN2A/CHRM1	2
GO:0045121	GO:0045121	membrane raft	44648	315/19717	0.00984565	0.0321291	0.0156093	CTSD/EDNRB/KDR	3
GO:0098857	GO:0098857	membrane microdomain	44648	316/19717	0.00993064	0.0321291	0.0156093	CTSD/EDNRB/KDR	3
GO:0034774	GO:0034774	secretory granule lumen	44648	321/19717	0.0103621	0.0321291	0.0156093	CTSD/CTSH/TTR	3
GO:0060205	GO:0060205	cytoplasmic vesicle lumen	44648	325/19717	0.010715	0.0321291	0.0156093	CTSD/CTSH/TTR	3
GO:0031983	GO:0031983	vesicle lumen	44648	327/19717	0.0108941	0.0321291	0.0156093	CTSD/CTSH/TTR	3
GO:0098589	GO:0098589	membrane region	44648	328/19717	0.0109843	0.0321291	0.0156093	CTSD/EDNRB/KDR	3
GO:0099055	GO:0099055	integral component of postsynaptic membrane	44620	117/19717	0.0119325	0.0340512	0.0165431	GABRA1/CHRM1	2
GO:0043679	GO:0043679	axon terminus	44620	119/19717	0.0123242	0.0343316	0.0166793	CASR/CHRM1	2
GO:0098936	GO:0098936	intrinsic component of postsynaptic membrane	44620	122/19717	0.0129222	0.0346526	0.0168353	GABRA1/CHRM1	2
GO:0101002	GO:0101002	ficolin-1-rich granule	44620	124/19717	0.0133279	0.0346526	0.0168353	CTSD/CTSH	2
GO:1904813	GO:1904813	ficolin-1-rich granule lumen	44620	124/19717	0.0133279	0.0346526	0.0168353	CTSD/CTSH	2
GO:0098981	GO:0098981	cholinergic synapse	44589	10/19717	0.0141137	0.035898	0.0174403	CHRM1	1
GO:0017146	GO:0017146	NMDA selective glutamate receptor complex	44589	11/19717	0.0155145	0.0386212	0.0187633	GRIN2B	1
GO:0044306	GO:0044306	neuron projection terminus	44620	138/19717	0.0163207	0.0397817	0.0193271	CASR/CHRM1	2
GO:0033270	GO:0033270	paranode region of axon	44589	12/19717	0.0169133	0.0403849	0.0196202	SCN2A	1
GO:0009897	GO:0009897	external side of plasma membrane	44648	393/19717	0.0177987	0.0416489	0.0202343	F2/ACE/GRIA2	3
GO:0072562	GO:0072562	blood microparticle	44620	147/19717	0.0183826	0.0421718	0.0204883	F2/GC	2
GO:0001518	GO:0001518	voltage-gated sodium channel complex	44589	14/19717	0.0197053	0.0435003	0.0211338	SCN2A	1
GO:0043083	GO:0043083	synaptic cleft	44589	14/19717	0.0197053	0.0435003	0.0211338	ACHE	1
GO:0033268	GO:0033268	node of Ranvier	44589	15/19717	0.0210984	0.0457132	0.0222088	SCN2A	1
GO:0042734	GO:0042734	presynaptic membrane	44620	161/19717	0.0217969	0.046368	0.022527	SCN2A/CHRM1	2
GO:0070820	GO:0070820	tertiary granule	44620	164/19717	0.0225605	0.0471353	0.0228997	CTSD/CTSH	2
GO:0042599	GO:0042599	lamellar body	44589	17/19717	0.0238789	0.0486572	0.0236391	CTSH	1
GO:0031256	GO:0031256	leading edge membrane	44620	170/19717	0.0241206	0.0486572	0.0236391	GABRG2/GABRA1	2

## Sheet: MF before
	ID	Description	GeneRatio	BgRatio	pvalue	p.adjust	qvalue	geneID	Count
GO:0030594	GO:0030594	neurotransmitter receptor activity	44832	117/17696	1.09776e-13	1.89912e-11	7.97317e-12	HRH3/GRIN2B/GRM5/GABRB3/GABRG2/GABRA1/TSPO/GRIA2/CHRM1	9
GO:0098960	GO:0098960	postsynaptic neurotransmitter receptor activity	44740	70/17696	1.08262e-09	9.3647e-08	3.93163e-08	HRH3/GRM5/GABRB3/GABRG2/GABRA1/CHRM1	6
GO:0022824	GO:0022824	transmitter-gated ion channel activity	44709	61/17696	3.80711e-08	1.64657e-06	6.9129e-07	GRIN2B/GABRB3/GABRG2/GABRA1/GRIA2	5
GO:0022835	GO:0022835	transmitter-gated channel activity	44709	61/17696	3.80711e-08	1.64657e-06	6.9129e-07	GRIN2B/GABRB3/GABRG2/GABRA1/GRIA2	5
GO:0005230	GO:0005230	extracellular ligand-gated ion channel activity	44709	75/17696	1.08785e-07	3.76395e-06	1.58024e-06	GRIN2B/GABRB3/GABRG2/GABRA1/GRIA2	5
GO:0042562	GO:0042562	hormone binding	44709	102/17696	5.09818e-07	1.43447e-05	6.02242e-06	ACHE/CTSH/TTR/EDNRB/TSPO	5
GO:0008503	GO:0008503	benzodiazepine receptor activity	44648	11/17696	5.80422e-07	1.43447e-05	6.02242e-06	GABRG2/GABRA1/TSPO	3
GO:0022836	GO:0022836	gated channel activity	44770	343/17696	8.06389e-07	1.74382e-05	7.32116e-06	GRIN2B/CACNA1B/SCN2A/GABRB3/GABRG2/GABRA1/GRIA2	7
GO:0022851	GO:0022851	GABA-gated chloride ion channel activity	44648	13/17696	1.00393e-06	1.89989e-05	7.97643e-06	GABRB3/GABRG2/GABRA1	3
GO:0099529	GO:0099529	neurotransmitter receptor activity involved in regulation of postsynaptic membrane potential	44679	50/17696	1.0982e-06	1.89989e-05	7.97643e-06	GABRB3/GABRG2/GABRA1/CHRM1	4
GO:0015276	GO:0015276	ligand-gated ion channel activity	44709	138/17696	2.28154e-06	3.28922e-05	1.38093e-05	GRIN2B/GABRB3/GABRG2/GABRA1/GRIA2	5
GO:0022834	GO:0022834	ligand-gated channel activity	44709	138/17696	2.28154e-06	3.28922e-05	1.38093e-05	GRIN2B/GABRB3/GABRG2/GABRA1/GRIA2	5
GO:0004890	GO:0004890	GABA-A receptor activity	44648	19/17696	3.37988e-06	4.49784e-05	1.88835e-05	GABRB3/GABRG2/GABRA1	3
GO:0005216	GO:0005216	ion channel activity	44770	435/17696	3.91332e-06	4.58117e-05	1.92334e-05	GRIN2B/CACNA1B/SCN2A/GABRB3/GABRG2/GABRA1/GRIA2	7
GO:0099095	GO:0099095	ligand-gated anion channel activity	44648	20/17696	3.97211e-06	4.58117e-05	1.92334e-05	GABRB3/GABRG2/GABRA1	3
GO:0016917	GO:0016917	GABA receptor activity	44648	22/17696	5.35448e-06	5.78953e-05	2.43065e-05	GABRB3/GABRG2/GABRA1	3
GO:0001540	GO:0001540	amyloid-beta binding	44679	78/17696	6.59832e-06	6.34934e-05	2.66568e-05	ACHE/GRIN2B/CACNA1B/GRIA2	4
GO:0015267	GO:0015267	channel activity	44770	474/17696	6.87775e-06	6.34934e-05	2.66568e-05	GRIN2B/CACNA1B/SCN2A/GABRB3/GABRG2/GABRA1/GRIA2	7
GO:0022803	GO:0022803	passive transmembrane transporter activity	44770	475/17696	6.97326e-06	6.34934e-05	2.66568e-05	GRIN2B/CACNA1B/SCN2A/GABRB3/GABRG2/GABRA1/GRIA2	7
GO:0008066	GO:0008066	glutamate receptor activity	44648	27/17696	1.01163e-05	8.75058e-05	3.67381e-05	GRIN2B/GRM5/GRIA2	3
GO:1904315	GO:1904315	transmitter-gated ion channel activity involved in regulation of postsynaptic membrane potential	44648	47/17696	5.49048e-05	0.000452311	0.000189896	GABRB3/GABRG2/GABRA1	3
GO:0042277	GO:0042277	peptide binding	44709	295/17696	8.9289e-05	0.000702136	0.000294782	ACHE/GRIN2B/CACNA1B/EDNRB/GRIA2	5
GO:0016825	GO:0016825	hydrolase activity, acting on acid phosphorus-nitrogen bonds	44679	186/17696	0.000198606	0.00143162	0.000601045	ACHE/CTSH/F2/ACE	4
GO:0017171	GO:0017171	serine hydrolase activity	44679	186/17696	0.000198606	0.00143162	0.000601045	ACHE/CTSH/F2/ACE	4
GO:0033218	GO:0033218	amide binding	44709	356/17696	0.000215091	0.00147692	0.000620064	ACHE/GRIN2B/CACNA1B/EDNRB/GRIA2	5
GO:0005254	GO:0005254	chloride channel activity	44648	75/17696	0.000221965	0.00147692	0.000620064	GABRB3/GABRG2/GABRA1	3
GO:0005237	GO:0005237	inhibitory extracellular ligand-gated ion channel activity	44620	16/17696	0.000285773	0.00183106	0.000768746	GABRG2/GABRA1	2
GO:0005253	GO:0005253	anion channel activity	44648	89/17696	0.000367813	0.00227256	0.000954101	GABRB3/GABRG2/GABRA1	3
GO:0004970	GO:0004970	ionotropic glutamate receptor activity	44620	19/17696	0.000406033	0.00242219	0.00101692	GRIN2B/GRIA2	2
GO:0008081	GO:0008081	phosphoric diester hydrolase activity	44648	94/17696	0.000431854	0.00249036	0.00104554	PDE10A/CASR/CHRM1	3
GO:0004175	GO:0004175	endopeptidase activity	44709	427/17696	0.000496513	0.00277087	0.00116331	CTSD/CTSH/CTSL/F2/ACE	5
GO:0015108	GO:0015108	chloride transmembrane transporter activity	44648	100/17696	0.000517658	0.00279859	0.00117495	GABRB3/GABRG2/GABRA1	3
GO:0015464	GO:0015464	acetylcholine receptor activity	44620	23/17696	0.000598391	0.00313702	0.00131703	HRH3/CHRM1	2
GO:0004435	GO:0004435	phosphatidylinositol phospholipase C activity	44620	26/17696	0.000766431	0.00389978	0.00163727	CASR/CHRM1	2
GO:0004629	GO:0004629	phospholipase C activity	44620	28/17696	0.000889677	0.00439754	0.00184625	CASR/CHRM1	2
GO:0004993	GO:0004993	G protein-coupled serotonin receptor activity	44620	34/17696	0.00131267	0.00613761	0.00257679	HRH3/CHRM1	2
GO:0099589	GO:0099589	serotonin receptor activity	44620	34/17696	0.00131267	0.00613761	0.00257679	HRH3/CHRM1	2
GO:0015103	GO:0015103	inorganic anion transmembrane transporter activity	44648	142/17696	0.00143067	0.00651331	0.00273452	GABRB3/GABRG2/GABRA1	3
GO:0005261	GO:0005261	cation channel activity	44679	337/17696	0.00184333	0.0081768	0.00343291	GRIN2B/CACNA1B/SCN2A/GRIA2	4
GO:0099528	GO:0099528	G protein-coupled neurotransmitter receptor activity	44620	41/17696	0.00190561	0.00824178	0.0034602	HRH3/CHRM1	2
GO:0004177	GO:0004177	aminopeptidase activity	44620	48/17696	0.00260352	0.0109856	0.00461214	CTSH/ACE	2
GO:0008236	GO:0008236	serine-type peptidase activity	44648	182/17696	0.00290127	0.0119505	0.00501723	CTSH/F2/ACE	3
GO:0042165	GO:0042165	neurotransmitter binding	44620	55/17696	0.00340417	0.0136958	0.00575	ACHE/GRIN2B	2
GO:0005244	GO:0005244	voltage-gated ion channel activity	44648	197/17696	0.0036262	0.0139407	0.00585281	GRIN2B/CACNA1B/SCN2A	3
GO:0022832	GO:0022832	voltage-gated channel activity	44648	197/17696	0.0036262	0.0139407	0.00585281	GRIN2B/CACNA1B/SCN2A	3
GO:0008227	GO:0008227	G protein-coupled amine receptor activity	44620	59/17696	0.00390696	0.0143809	0.00603763	HRH3/CHRM1	2
GO:0016597	GO:0016597	amino acid binding	44620	59/17696	0.00390696	0.0143809	0.00603763	GRIN2B/CASR	2
GO:0004714	GO:0004714	transmembrane receptor protein tyrosine kinase activity	44620	62/17696	0.00430536	0.0155172	0.00651469	KDR/CSF1R	2
GO:0005518	GO:0005518	collagen binding	44620	67/17696	0.00500944	0.0176864	0.00742538	ACHE/CTSL	2
GO:0019199	GO:0019199	transmembrane receptor protein kinase activity	44620	79/17696	0.00689944	0.0238721	0.0100223	KDR/CSF1R	2
GO:0005496	GO:0005496	steroid binding	44620	95/17696	0.00984421	0.0333931	0.0140196	GC/TSPO	2
GO:0004620	GO:0004620	phospholipase activity	44620	102/17696	0.0112796	0.0375265	0.0157549	CASR/CHRM1	2
GO:0099094	GO:0099094	ligand-gated cation channel activity	44620	105/17696	0.0119215	0.0389135	0.0163373	GRIN2B/GRIA2	2
GO:0008238	GO:0008238	exopeptidase activity	44620	113/17696	0.0137097	0.0438507	0.0184101	CTSH/ACE	2
GO:0009055	GO:0009055	electron transfer activity	44620	114/17696	0.013941	0.0438507	0.0184101	CYP1A2/ALDH2	2
GO:0004197	GO:0004197	cysteine-type endopeptidase activity	44620	116/17696	0.0144086	0.0445123	0.0186879	CTSH/CTSL	2
GO:0008509	GO:0008509	anion transmembrane transporter activity	44648	336/17696	0.0156428	0.0460783	0.0193453	GABRB3/GABRG2/GABRA1	3
GO:0008331	GO:0008331	high voltage-gated calcium channel activity	44589	10/17696	0.0157146	0.0460783	0.0193453	CACNA1B	1
GO:0016595	GO:0016595	glutamate binding	44589	10/17696	0.0157146	0.0460783	0.0193453	GRIN2B	1
GO:0005262	GO:0005262	calcium channel activity	44620	123/17696	0.0160983	0.0463594	0.0194633	GRIN2B/CACNA1B	2
GO:0044325	GO:0044325	ion channel binding	44620	124/17696	0.0163464	0.0463594	0.0194633	CASR/TSPO	2
GO:0016298	GO:0016298	lipase activity	44620	127/17696	0.0171003	0.0477155	0.0200327	CASR/CHRM1	2
GO:0005178	GO:0005178	integrin binding	44620	132/17696	0.0183895	0.0489742	0.0205611	CASR/KDR	2
GO:0008239	GO:0008239	dipeptidyl-peptidase activity	44589	12/17696	0.0188288	0.0489742	0.0205611	ACE	1
GO:0019992	GO:0019992	diacylglycerol binding	44589	12/17696	0.0188288	0.0489742	0.0205611	RASGRP1	1
GO:0004713	GO:0004713	protein tyrosine kinase activity	44620	134/17696	0.0189164	0.0489742	0.0205611	KDR/CSF1R	2
GO:0020037	GO:0020037	heme binding	44620	135/17696	0.0191823	0.0489742	0.0205611	CYP1A2/PTGS1	2
GO:0042578	GO:0042578	phosphoric ester hydrolase activity	44648	367/17696	0.019747	0.0489742	0.0205611	PDE10A/CASR/CHRM1	3
GO:0015085	GO:0015085	calcium ion transmembrane transporter activity	44620	139/17696	0.0202615	0.0489742	0.0205611	GRIN2B/CACNA1B	2
GO:0016725	GO:0016725	oxidoreductase activity, acting on CH or CH2 groups	44589	13/17696	0.0203823	0.0489742	0.0205611	CYP1A2	1
GO:0031404	GO:0031404	chloride ion binding	44589	13/17696	0.0203823	0.0489742	0.0205611	ACE	1
GO:0031434	GO:0031434	mitogen-activated protein kinase kinase binding	44589	13/17696	0.0203823	0.0489742	0.0205611	ACE	1
GO:0022843	GO:0022843	voltage-gated cation channel activity	44620	142/17696	0.0210874	0.0499743	0.020981	GRIN2B/CACNA1B	2

## Sheet: BP before
	ID	Description	GeneRatio	BgRatio	pvalue	p.adjust	qvalue	geneID	Count
GO:0042391	GO:0042391	regulation of membrane potential	44862	434/18670	3.75134e-10	4.13022e-07	2.50352e-07	GRIN2B/CACNA1B/GRM5/SCN2A/GABRB3/KDR/GABRG2/GABRA1/TSPO/CHRM1	10
GO:0006821	GO:0006821	chloride transport	44740	108/18670	1.10627e-08	6.09001e-06	3.69145e-06	GRM5/CASR/GABRB3/GABRG2/GABRA1/TSPO	6
GO:0060078	GO:0060078	regulation of postsynaptic membrane potential	44740	140/18670	5.25064e-08	1.92699e-05	1.16804e-05	GRIN2B/GRM5/GABRB3/GABRG2/GABRA1/CHRM1	6
GO:0015698	GO:0015698	inorganic anion transport	44740	169/18670	1.60756e-07	4.4248e-05	2.68208e-05	GRM5/CASR/GABRB3/GABRG2/GABRA1/TSPO	6
GO:0007200	GO:0007200	phospholipase C-activating G protein-coupled receptor signaling pathway	44709	100/18670	3.55189e-07	7.82126e-05	4.74084e-05	GRM5/CASR/EDNRB/F2/CHRM1	5
GO:0034776	GO:0034776	response to histamine	44648	11/18670	4.94453e-07	9.06409e-05	5.49418e-05	GABRB3/GABRG2/GABRA1	3
GO:0098661	GO:0098661	inorganic anion transmembrane transport	44709	111/18670	5.97845e-07	9.06409e-05	5.49418e-05	GRM5/CASR/GABRB3/GABRG2/GABRA1	5
GO:1904862	GO:1904862	inhibitory synapse assembly	44648	12/18670	6.58608e-07	9.06409e-05	5.49418e-05	GABRB3/GABRG2/GABRA1	3
GO:0007214	GO:0007214	gamma-aminobutyric acid signaling pathway	44648	25/18670	6.79611e-06	0.000831391	0.000503946	GABRB3/GABRG2/GABRA1	3
GO:1902476	GO:1902476	chloride transmembrane transport	44679	88/18670	8.65286e-06	0.00095268	0.000577465	CASR/GABRB3/GABRG2/GABRA1	4
GO:0051899	GO:0051899	membrane depolarization	44679	91/18670	9.88681e-06	0.00098958	0.000599831	CACNA1B/SCN2A/KDR/TSPO	4
GO:0048265	GO:0048265	response to pain	44648	30/18670	1.19365e-05	0.00109518	0.000663838	CACNA1B/EDNRB/TSPO	3
GO:0042445	GO:0042445	hormone metabolic process	44709	233/18670	2.25465e-05	0.00190952	0.00115745	CYP1A2/ACHE/TTR/ACE/TSPO	5
GO:0050808	GO:0050808	synapse organization	44740	408/18670	2.63072e-05	0.0019577	0.00118665	ACHE/GRIN2B/GRM5/GABRB3/GABRG2/GABRA1	6
GO:0034329	GO:0034329	cell junction assembly	44740	409/18670	2.66716e-05	0.0019577	0.00118665	ACHE/GABRB3/KDR/ACE/GABRG2/GABRA1	6
GO:0042737	GO:0042737	drug catabolic process	44679	140/18670	5.39187e-05	0.00365784	0.00221719	CYP1A2/ACHE/CTSH/ALDH2	4
GO:0014009	GO:0014009	glial cell proliferation	44648	50/18670	5.6479e-05	0.00365784	0.00221719	TSPO/CSF1R/CHRM1	3
GO:0098656	GO:0098656	anion transmembrane transport	44709	291/18670	6.50942e-05	0.00388425	0.00235443	GRM5/CASR/GABRB3/GABRG2/GABRA1	5
GO:0034765	GO:0034765	regulation of ion transmembrane transport	44740	483/18670	6.7455e-05	0.00388425	0.00235443	GRIN2B/CACNA1B/GRM5/SCN2A/F2/GRIA2	6
GO:0050890	GO:0050890	cognition	44709	296/18670	7.05585e-05	0.00388425	0.00235443	HRH3/GRIN2B/GRM5/SCN2A/CHRM1	5
GO:0061098	GO:0061098	positive regulation of protein tyrosine kinase activity	44648	55/18670	7.52198e-05	0.00394367	0.00239044	GRM5/ACE/CSF1R	3
GO:0051901	GO:0051901	positive regulation of mitochondrial depolarization	44620	10/18670	9.68818e-05	0.00466676	0.00282875	KDR/TSPO	2
GO:0070371	GO:0070371	ERK1 and ERK2 cascade	44709	317/18670	9.74891e-05	0.00466676	0.00282875	CTSH/CASR/KDR/RASGRP1/CSF1R	5
GO:0007416	GO:0007416	synapse assembly	44679	177/18670	0.000133823	0.00607467	0.00368215	ACHE/GABRB3/GABRG2/GABRA1	4
GO:1904181	GO:1904181	positive regulation of membrane depolarization	44620	12/18670	0.00014183	0.00607467	0.00368215	KDR/TSPO	2
GO:0048015	GO:0048015	phosphatidylinositol-mediated signaling	44679	181/18670	0.000145846	0.00607467	0.00368215	F2/KDR/RASGRP1/CSF1R	4
GO:0008217	GO:0008217	regulation of blood pressure	44679	182/18670	0.00014897	0.00607467	0.00368215	PTGS1/CACNA1B/EDNRB/ACE	4
GO:0048017	GO:0048017	inositol lipid-mediated signaling	44679	184/18670	0.000155363	0.00610911	0.00370302	F2/KDR/RASGRP1/CSF1R	4
GO:0033555	GO:0033555	multicellular organismal response to stress	44648	73/18670	0.000175134	0.00664904	0.0040303	CACNA1B/EDNRB/TSPO	3
GO:0042310	GO:0042310	vasoconstriction	44648	76/18670	0.000197358	0.00724305	0.00439036	CASR/EDNRB/ACE	3
GO:0042447	GO:0042447	hormone catabolic process	44620	16/18670	0.000256917	0.00883954	0.00535807	ACHE/ACE	2
GO:0097067	GO:0097067	cellular response to thyroid hormone stimulus	44620	16/18670	0.000256917	0.00883954	0.00535807	CTSH/CTSL	2
GO:0097756	GO:0097756	negative regulation of blood vessel diameter	44648	84/18670	0.00026536	0.00885337	0.00536645	CASR/EDNRB/ACE	3
GO:0034308	GO:0034308	primary alcohol metabolic process	44648	85/18670	0.000274792	0.00886667	0.00537451	CYP1A2/TTR/ALDH2	3
GO:0070374	GO:0070374	positive regulation of ERK1 and ERK2 cascade	44679	215/18670	0.000281865	0.00886667	0.00537451	CASR/KDR/RASGRP1/CSF1R	4
GO:0019722	GO:0019722	calcium-mediated signaling	44679	218/18670	0.000297126	0.00905749	0.00549017	GRIN2B/GRM5/EDNRB/KDR	4
GO:0061097	GO:0061097	regulation of protein tyrosine kinase activity	44648	88/18670	0.000304384	0.00905749	0.00549017	GRM5/ACE/CSF1R	3
GO:0007193	GO:0007193	adenylate cyclase-inhibiting G protein-coupled receptor signaling pathway	44648	89/18670	0.000314687	0.00911763	0.00552663	HRH3/CASR/CHRM1	3
GO:0019882	GO:0019882	antigen processing and presentation	44679	226/18670	0.000340723	0.00961886	0.00583045	CTSD/CTSH/CTSL/ACE	4
GO:0007213	GO:0007213	G protein-coupled acetylcholine receptor signaling pathway	44620	19/18670	0.000365089	0.0100491	0.00609122	HRH3/CHRM1	2
GO:0051047	GO:0051047	positive regulation of secretion	44709	428/18670	0.000393246	0.0105601	0.00640097	ACHE/CASR/EDNRB/RASGRP1/CSF1R	5
GO:0006816	GO:0006816	calcium ion transport	44709	434/18670	0.000419123	0.0107114	0.00649267	GRIN2B/CACNA1B/CASR/F2/TSPO	5
GO:0019932	GO:0019932	second-messenger-mediated signaling	44709	439/18670	0.000441657	0.0107114	0.00649267	GRIN2B/PDE10A/GRM5/EDNRB/KDR	5
GO:0007215	GO:0007215	glutamate receptor signaling pathway	44648	100/18670	0.000443157	0.0107114	0.00649267	GRIN2B/GRM5/GRIA2	3
GO:0051222	GO:0051222	positive regulation of protein transport	44709	440/18670	0.000446272	0.0107114	0.00649267	ACHE/CASR/RASGRP1/CSF1R/CHRM1	5
GO:0051900	GO:0051900	regulation of mitochondrial depolarization	44620	21/18670	0.000447523	0.0107114	0.00649267	KDR/TSPO	2
GO:0035584	GO:0035584	calcium-mediated signaling using intracellular calcium source	44620	22/18670	0.000491819	0.011437	0.00693251	GRM5/KDR	2
GO:1904951	GO:1904951	positive regulation of establishment of protein localization	44709	456/18670	0.000525199	0.011437	0.00693251	ACHE/CASR/RASGRP1/CSF1R/CHRM1	5
GO:0051924	GO:0051924	regulation of calcium ion transport	44679	254/18670	0.000529751	0.011437	0.00693251	CACNA1B/CASR/F2/TSPO	4
GO:0006874	GO:0006874	cellular calcium ion homeostasis	44709	458/18670	0.000535761	0.011437	0.00693251	GRIN2B/GRM5/CASR/EDNRB/F2	5
GO:0051882	GO:0051882	mitochondrial depolarization	44620	23/18670	0.00053816	0.011437	0.00693251	KDR/TSPO	2
GO:0001909	GO:0001909	leukocyte mediated cytotoxicity	44648	107/18670	0.000540167	0.011437	0.00693251	CTSH/F2/RASGRP1	3
GO:0055074	GO:0055074	calcium ion homeostasis	44709	471/18670	0.000608377	0.0126382	0.0076606	GRIN2B/GRM5/CASR/EDNRB/F2	5
GO:0035235	GO:0035235	ionotropic glutamate receptor signaling pathway	44620	25/18670	0.000636952	0.0126503	0.00766797	GRIN2B/GRIA2	2
GO:0050927	GO:0050927	positive regulation of positive chemotaxis	44620	25/18670	0.000636952	0.0126503	0.00766797	CASR/KDR	2
GO:0050714	GO:0050714	positive regulation of protein secretion	44679	268/18670	0.000647977	0.0126503	0.00766797	ACHE/CASR/RASGRP1/CSF1R	4
GO:0070838	GO:0070838	divalent metal ion transport	44709	479/18670	0.00065661	0.0126503	0.00766797	GRIN2B/CACNA1B/CASR/F2/TSPO	5
GO:0032963	GO:0032963	collagen metabolic process	44648	115/18670	0.000666574	0.0126503	0.00766797	CTSD/CTSL/F2	3
GO:0050926	GO:0050926	regulation of positive chemotaxis	44620	26/18670	0.000689391	0.0126503	0.00766797	CASR/KDR	2
GO:0097066	GO:0097066	response to thyroid hormone	44620	26/18670	0.000689391	0.0126503	0.00766797	CTSH/CTSL	2
GO:0072511	GO:0072511	divalent inorganic cation transport	44709	486/18670	0.000701129	0.0126548	0.00767068	GRIN2B/CACNA1B/CASR/F2/TSPO	5
GO:0043270	GO:0043270	positive regulation of ion transport	44679	275/18670	0.000713629	0.0126727	0.00768151	CASR/F2/TSPO/CHRM1	4
GO:0072503	GO:0072503	cellular divalent inorganic cation homeostasis	44709	493/18670	0.000747884	0.0130702	0.00792244	GRIN2B/GRM5/CASR/EDNRB/F2	5
GO:0002446	GO:0002446	neutrophil mediated immunity	44709	499/18670	0.000789792	0.0132396	0.00802517	CTSD/CTSH/TTR/F2/ACE	5
GO:0095500	GO:0095500	acetylcholine receptor signaling pathway	44620	28/18670	0.00080033	0.0132396	0.00802517	HRH3/CHRM1	2
GO:0051928	GO:0051928	positive regulation of calcium ion transport	44648	123/18670	0.000810469	0.0132396	0.00802517	CASR/F2/TSPO	3
GO:0014013	GO:0014013	regulation of gliogenesis	44648	124/18670	0.000829731	0.0132396	0.00802517	F2/TSPO/CHRM1	3
GO:0014066	GO:0014066	regulation of phosphatidylinositol 3-kinase signaling	44648	124/18670	0.000829731	0.0132396	0.00802517	F2/KDR/RASGRP1	3
GO:0046717	GO:0046717	acid secretion	44648	124/18670	0.000829731	0.0132396	0.00802517	HRH3/CASR/ACE	3
GO:0002793	GO:0002793	positive regulation of peptide secretion	44679	288/18670	0.000847878	0.0133359	0.00808353	ACHE/CASR/RASGRP1/CSF1R	4
GO:0042063	GO:0042063	gliogenesis	44679	290/18670	0.000870011	0.0134913	0.00817771	F2/TSPO/CSF1R/CHRM1	4
GO:0043171	GO:0043171	peptide catabolic process	44620	30/18670	0.000919308	0.0136586	0.0082791	CTSH/ACE	2
GO:1905144	GO:1905144	response to acetylcholine	44620	30/18670	0.000919308	0.0136586	0.0082791	HRH3/CHRM1	2
GO:1905145	GO:1905145	cellular response to acetylcholine	44620	30/18670	0.000919308	0.0136586	0.0082791	HRH3/CHRM1	2
GO:0034754	GO:0034754	cellular hormone metabolic process	44648	129/18670	0.00093042	0.0136586	0.0082791	CYP1A2/TTR/TSPO	3
GO:0070372	GO:0070372	regulation of ERK1 and ERK2 cascade	44679	300/18670	0.000986849	0.0142963	0.00866568	CASR/KDR/RASGRP1/CSF1R	4
GO:0042311	GO:0042311	vasodilation	44620	32/18670	0.00104628	0.0149605	0.00906825	CASR/EDNRB	2
GO:0019934	GO:0019934	cGMP-mediated signaling	44620	33/18670	0.00111275	0.0157069	0.00952071	PDE10A/EDNRB	2
GO:0098664	GO:0098664	G protein-coupled serotonin receptor signaling pathway	44620	34/18670	0.0011812	0.0164621	0.00997846	HRH3/CHRM1	2
GO:0060251	GO:0060251	regulation of glial cell proliferation	44620	35/18670	0.00125163	0.0168191	0.0101949	TSPO/CHRM1	2
GO:0035296	GO:0035296	regulation of tube diameter	44648	143/18670	0.00125265	0.0168191	0.0101949	CASR/EDNRB/ACE	3
GO:0097746	GO:0097746	regulation of blood vessel diameter	44648	143/18670	0.00125265	0.0168191	0.0101949	CASR/EDNRB/ACE	3
GO:0035150	GO:0035150	regulation of tube size	44648	144/18670	0.00127802	0.016953	0.010276	CASR/EDNRB/ACE	3
GO:2000310	GO:2000310	regulation of NMDA receptor activity	44620	36/18670	0.00132403	0.0173542	0.0105192	GRIN2B/GRIA2	2
GO:0014065	GO:0014065	phosphatidylinositol 3-kinase signaling	44648	148/18670	0.00138275	0.0176379	0.0106912	F2/KDR/RASGRP1	3
GO:0038083	GO:0038083	peptidyl-tyrosine autophosphorylation	44620	37/18670	0.00139839	0.0176379	0.0106912	KDR/ACE	2
GO:0098926	GO:0098926	postsynaptic signal transduction	44620	37/18670	0.00139839	0.0176379	0.0106912	HRH3/CHRM1	2
GO:2001056	GO:2001056	positive regulation of cysteine-type endopeptidase activity	44648	149/18670	0.00140975	0.0176379	0.0106912	CTSD/GRIN2B/CTSH	3
GO:0008360	GO:0008360	regulation of cell shape	44648	150/18670	0.00143708	0.0177778	0.010776	F2/KDR/CSF1R	3
GO:0006778	GO:0006778	porphyrin-containing compound metabolic process	44620	38/18670	0.00147471	0.0180407	0.0109353	CYP1A2/TSPO	2
GO:0007210	GO:0007210	serotonin receptor signaling pathway	44620	39/18670	0.00155299	0.0187895	0.0113892	HRH3/CHRM1	2
GO:0071470	GO:0071470	cellular response to osmotic stress	44620	40/18670	0.00163321	0.0195453	0.0118473	SCN2A/TSPO	2
GO:0042572	GO:0042572	retinol metabolic process	44620	41/18670	0.00171538	0.0203078	0.0123095	CYP1A2/TTR	2
GO:0001505	GO:0001505	regulation of neurotransmitter levels	44679	355/18670	0.00183425	0.0214842	0.0130226	HRH3/ACHE/CACNA1B/TSPO	4
GO:0051480	GO:0051480	regulation of cytosolic calcium ion concentration	44679	357/18670	0.00187226	0.0216985	0.0131525	GRIN2B/GRM5/EDNRB/F2	4
GO:0001906	GO:0001906	cell killing	44648	168/18670	0.00198725	0.0225827	0.0136885	CTSH/F2/RASGRP1	3
GO:0018108	GO:0018108	peptidyl-tyrosine phosphorylation	44679	363/18670	0.00198958	0.0225827	0.0136885	GRM5/KDR/ACE/CSF1R	4
GO:0018212	GO:0018212	peptidyl-tyrosine modification	44679	366/18670	0.00205011	0.0227174	0.0137701	GRM5/KDR/ACE/CSF1R	4
GO:0014014	GO:0014014	negative regulation of gliogenesis	44620	45/18670	0.00206335	0.0227174	0.0137701	F2/TSPO	2
GO:0051932	GO:0051932	synaptic transmission, GABAergic	44620	45/18670	0.00206335	0.0227174	0.0137701	GABRG2/GABRA1	2
GO:0003018	GO:0003018	vascular process in circulatory system	44648	175/18670	0.00223208	0.0240386	0.0145709	CASR/EDNRB/ACE	3
GO:0006953	GO:0006953	acute-phase response	44620	47/18670	0.00224884	0.0240386	0.0145709	EDNRB/F2	2
GO:0030574	GO:0030574	collagen catabolic process	44620	47/18670	0.00224884	0.0240386	0.0145709	CTSD/CTSL	2
GO:0010950	GO:0010950	positive regulation of endopeptidase activity	44648	178/18670	0.0023425	0.024799	0.0150318	CTSD/GRIN2B/CTSH	3
GO:0003254	GO:0003254	regulation of membrane depolarization	44620	49/18670	0.00244194	0.0256055	0.0155207	KDR/TSPO	2
GO:0002931	GO:0002931	response to ischemia	44620	50/18670	0.00254134	0.0263964	0.0160001	CASR/CSF1R	2
GO:0019369	GO:0019369	arachidonic acid metabolic process	44620	51/18670	0.00264262	0.0271918	0.0164823	CYP1A2/PTGS1	2
GO:0010959	GO:0010959	regulation of metal ion transport	44679	394/18670	0.00267817	0.0273025	0.0165493	CACNA1B/CASR/F2/TSPO	4
GO:0048002	GO:0048002	antigen processing and presentation of peptide antigen	44648	189/18670	0.00277624	0.0280426	0.0169979	CTSD/CTSL/ACE	3
GO:0050731	GO:0050731	positive regulation of peptidyl-tyrosine phosphorylation	44648	192/18670	0.00290256	0.0288182	0.0174681	GRM5/ACE/CSF1R	3
GO:1903532	GO:1903532	positive regulation of secretion by cell	44679	403/18670	0.00290538	0.0288182	0.0174681	ACHE/CASR/RASGRP1/CSF1R	4
GO:1904645	GO:1904645	response to amyloid-beta	44620	54/18670	0.00295773	0.0290755	0.0176241	CACNA1B/GRM5	2
GO:0043954	GO:0043954	cellular component maintenance	44620	55/18670	0.0030665	0.0298781	0.0181105	GRIN2B/CSF1R	2
GO:0010952	GO:0010952	positive regulation of peptidase activity	44648	197/18670	0.00312089	0.0301412	0.01827	CTSD/GRIN2B/CTSH	3
GO:0019229	GO:0019229	regulation of vasoconstriction	44620	58/18670	0.00340396	0.0325892	0.0197539	CASR/ACE	2
GO:0097755	GO:0097755	positive regulation of blood vessel diameter	44620	59/18670	0.00352014	0.033411	0.020252	CASR/EDNRB	2
GO:0033013	GO:0033013	tetrapyrrole metabolic process	44620	60/18670	0.00363816	0.034236	0.0207521	CYP1A2/TSPO	2
GO:0050804	GO:0050804	modulation of chemical synaptic transmission	44679	436/18670	0.00385195	0.0359309	0.0217794	ACHE/GRIN2B/CACNA1B/GRM5	4
GO:0099177	GO:0099177	regulation of trans-synaptic signaling	44679	437/18670	0.00388354	0.0359309	0.0217794	ACHE/GRIN2B/CACNA1B/GRM5	4
GO:1900449	GO:1900449	regulation of glutamate receptor signaling pathway	44620	64/18670	0.0041285	0.037879	0.0229603	GRIN2B/GRIA2	2
GO:0007188	GO:0007188	adenylate cyclase-modulating G protein-coupled receptor signaling pathway	44648	221/18670	0.00430888	0.0392072	0.0237654	HRH3/CASR/CHRM1	3
GO:0050918	GO:0050918	positive chemotaxis	44620	68/18670	0.00464783	0.0419448	0.0254247	CASR/KDR	2
GO:0050708	GO:0050708	regulation of protein secretion	44679	472/18670	0.00510369	0.045398	0.0275179	ACHE/CASR/RASGRP1/CSF1R	4
GO:0046777	GO:0046777	protein autophosphorylation	44648	235/18670	0.00511295	0.045398	0.0275179	KDR/ACE/CSF1R	3
GO:0051881	GO:0051881	regulation of mitochondrial membrane potential	44620	72/18670	0.0051958	0.0457646	0.0277401	KDR/TSPO	2
GO:2000116	GO:2000116	regulation of cysteine-type endopeptidase activity	44648	239/18670	0.00535822	0.0468206	0.0283802	CTSD/GRIN2B/CTSH	3
GO:0099601	GO:0099601	regulation of neurotransmitter receptor activity	44620	74/18670	0.00548041	0.0475113	0.0287989	GRIN2B/GRIA2	2
GO:0048871	GO:0048871	multicellular organismal homeostasis	44679	486/18670	0.0056568	0.0486573	0.0294935	ACHE/CTSH/EDNRB/CSF1R	4

## Sheet: BP after
Term	Count	Score
drug catabolic process	4	10737.7
cognition	5	10411.9
regulation of membrane potential	10	10007.3
regulation of postsynaptic membrane potential	6	9596.15
synapse organization	6	9582.35
regulation of ion transmembrane transport	6	8853.38
positive regulation of protein transport	5	8688.04
positive regulation of establishment of protein localization	5	8688.04
arachidonic acid metabolic process	2	8627.18
hormone metabolic process	5	8626.78
phospholipase C-activating G protein-coupled receptor signaling pathway	5	8593.61
regulation of neurotransmitter levels	4	7621.83
modulation of chemical synaptic transmission	4	7564.65
regulation of trans-synaptic signaling	4	7564.65
adenylate cyclase-inhibiting G protein-coupled receptor signaling pathway	3	7421.75
adenylate cyclase-modulating G protein-coupled receptor signaling pathway	3	7421.75
G protein-coupled acetylcholine receptor signaling pathway	2	7374.67
acetylcholine receptor signaling pathway	2	7374.67
response to acetylcholine	2	7374.67
cellular response to acetylcholine	2	7374.67
G protein-coupled serotonin receptor signaling pathway	2	7374.67
postsynaptic signal transduction	2	7374.67
serotonin receptor signaling pathway	2	7374.67
cell junction assembly	6	6702.04
synapse assembly	4	6558.45
glutamate receptor signaling pathway	3	6551.76
positive regulation of ion transport	4	6388.14
gliogenesis	4	6368.15
primary alcohol metabolic process	3	6341.41
regulation of gliogenesis	3	6341.06
second-messenger-mediated signaling	5	5345.02
cellular calcium ion homeostasis	5	5118.34
calcium ion homeostasis	5	5118.34
cellular divalent inorganic cation homeostasis	5	5118.34
regulation of cytosolic calcium ion concentration	4	5071.26
regulation of blood pressure	4	4587.85
chloride transport	6	4524.62
inorganic anion transport	6	4524.62
inorganic anion transmembrane transport	5	4517.92
anion transmembrane transport	5	4517.92
multicellular organismal homeostasis	4	4449.97
positive regulation of secretion	5	4401.05
positive regulation of protein secretion	4	4387.75
positive regulation of peptide secretion	4	4387.75
positive regulation of secretion by cell	4	4387.75
regulation of protein secretion	4	4387.75
ionotropic glutamate receptor signaling pathway	2	4352.88
regulation of NMDA receptor activity	2	4352.88
regulation of glutamate receptor signaling pathway	2	4352.88
regulation of neurotransmitter receptor activity	2	4352.88
glial cell proliferation	3	4334.08
cellular hormone metabolic process	3	4333.59
retinol metabolic process	2	4326.88
porphyrin-containing compound metabolic process	2	4320.29
tetrapyrrole metabolic process	2	4320.29
regulation of glial cell proliferation	2	4306.99
hormone catabolic process	2	4293.19
neutrophil mediated immunity	5	3831.84
collagen metabolic process	3	3831.39
calcium-mediated signaling	4	3174.08
calcium ion transport	5	3167.13
divalent metal ion transport	5	3167.13
divalent inorganic cation transport	5	3167.13
acid secretion	3	3128.16
positive regulation of cysteine-type endopeptidase activity	3	2602.79
positive regulation of endopeptidase activity	3	2602.79
positive regulation of peptidase activity	3	2602.79
regulation of cysteine-type endopeptidase activity	3	2602.79
response to amyloid-beta	2	2453.14
peptidyl-tyrosine phosphorylation	4	2369.56
peptidyl-tyrosine modification	4	2369.56
regulation of calcium ion transport	4	2342.11
regulation of metal ion transport	4	2342.11
calcium-mediated signaling using intracellular calcium source	2	2335.77
chloride transmembrane transport	4	2319.04
response to histamine	3	2271.96
inhibitory synapse assembly	3	2271.96
gamma-aminobutyric acid signaling pathway	3	2271.96
positive regulation of protein tyrosine kinase activity	3	2232.67
regulation of protein tyrosine kinase activity	3	2232.67
positive regulation of peptidyl-tyrosine phosphorylation	3	2232.67
phosphatidylinositol-mediated signaling	4	2225.14
inositol lipid-mediated signaling	4	2225.14
regulation of phosphatidylinositol 3-kinase signaling	3	2198.05
phosphatidylinositol 3-kinase signaling	3	2198.05
regulation of cell shape	3	2198.05
leukocyte mediated cytotoxicity	3	2184.25
cell killing	3	2184.25
cGMP-mediated signaling	2	2184.23
positive regulation of calcium ion transport	3	2087.85
acute-phase response	2	2047.36
negative regulation of gliogenesis	2	2040.77
antigen processing and presentation	4	1927.11
antigen processing and presentation of peptide antigen	3	1804.02
collagen catabolic process	2	1797.32
cellular component maintenance	2	852.112
membrane depolarization	4	411.146
ERK1 and ERK2 cascade	5	361.244
response to pain	3	274.256
multicellular organismal response to stress	3	274.256
cellular response to thyroid hormone stimulus	2	265.73
response to thyroid hormone	2	265.73
positive regulation of ERK1 and ERK2 cascade	4	238.154
regulation of ERK1 and ERK2 cascade	4	238.154
positive regulation of positive chemotaxis	2	183.97
regulation of positive chemotaxis	2	183.97
positive chemotaxis	2	183.97
protein autophosphorylation	3	170.684
positive regulation of mitochondrial depolarization	2	143.592
positive regulation of membrane depolarization	2	143.592
regulation of mitochondrial depolarization	2	143.592
mitochondrial depolarization	2	143.592
peptidyl-tyrosine autophosphorylation	2	143.592
regulation of membrane depolarization	2	143.592
regulation of mitochondrial membrane potential	2	143.592
synaptic transmission, GABAergic	2	134.34
peptide catabolic process	2	129.792
response to ischemia	2	74.1721
vasoconstriction	3	67.076
negative regulation of blood vessel diameter	3	67.076
regulation of tube diameter	3	67.076
regulation of blood vessel diameter	3	67.076
regulation of tube size	3	67.076
vascular process in circulatory system	3	67.076
vasodilation	2	60.374
positive regulation of blood vessel diameter	2	60.374
regulation of vasoconstriction	2	53.782
cellular response to osmotic stress	2	19.996

## Sheet: MF after
Term	Count	Score
neurotransmitter receptor activity	9	16205.1
postsynaptic neurotransmitter receptor activity	6	11845.5
peptide binding	5	8906.92
amide binding	5	8906.92
amyloid-beta binding	4	8893.63
heme binding	2	8627.18
acetylcholine receptor activity	2	7374.67
G protein-coupled serotonin receptor activity	2	7374.67
serotonin receptor activity	2	7374.67
G protein-coupled neurotransmitter receptor activity	2	7374.67
G protein-coupled amine receptor activity	2	7374.67
gated channel activity	7	6892.39
ion channel activity	7	6892.39
channel activity	7	6892.39
passive transmembrane transporter activity	7	6892.39
transmitter-gated ion channel activity	5	6624.84
transmitter-gated channel activity	5	6624.84
extracellular ligand-gated ion channel activity	5	6624.84
ligand-gated ion channel activity	5	6624.84
ligand-gated channel activity	5	6624.84

## Sheet: CC after
Term	Count	Score
synaptic membrane	8	13137.3
postsynaptic membrane	7	13124
postsynaptic specialization	5	10872
postsynaptic density	4	10852
asymmetric synapse	4	10852
neuron to neuron synapse	4	10852
collagen-containing extracellular matrix	5	8240.97
presynapse	5	7689.3
postsynaptic specialization membrane	4	7344.19
postsynaptic density membrane	3	7324.19
ion channel complex	7	6892.39
transmembrane transporter complex	7	6892.39
transporter complex	7	6892.39
Schaffer collateral - CA1 synapse	2	6499.17
external side of plasma membrane	3	5568.63
cation channel complex	4	4620.43
ionotropic glutamate receptor complex	2	4352.88
neurotransmitter receptor complex	2	4352.88
axon terminus	2	4347.37
neuron projection terminus	2	4347.37
integral component of synaptic membrane	3	4333.58
intrinsic component of synaptic membrane	3	4333.58
integral component of postsynaptic specialization membrane	2	4320.29
intrinsic component of postsynaptic specialization membrane	2	4320.29
integral component of postsynaptic membrane	2	4320.29
intrinsic component of postsynaptic membrane	2	4320.29
integral component of presynaptic membrane	2	4313.58
intrinsic component of presynaptic membrane	2	4313.58
presynaptic membrane	2	4313.58
cholinergic synapse	1	4300.29
synaptic cleft	1	4286.49
GABA-A receptor complex	3	2271.96
GABA receptor complex	3	2271.96
chloride channel complex	3	2271.96
GABA-ergic synapse	3	2271.96
blood microparticle	2	2089.21
vacuolar lumen	4	1865.75
lysosomal lumen	3	1852.46
membrane raft	3	1804.86
membrane microdomain	3	1804.86
membrane region	3	1804.86
secretory granule lumen	3	1791.06
cytoplasmic vesicle lumen	3	1791.06
vesicle lumen	3	1791.06
tertiary granule lumen	2	1777.77
ficolin-1-rich granule	2	1777.77
ficolin-1-rich granule lumen	2	1777.77
tertiary granule	2	1777.77
NMDA selective glutamate receptor complex	1	825.02
endosome lumen	2	265.73
multivesicular body	2	265.73
dendrite membrane	2	134.34
neuron projection membrane	2	134.34
leading edge membrane	2	134.34
lamellar body	1	123.09
paranode region of axon	1	13.294
voltage-gated sodium channel complex	1	13.294
node of Ranvier	1	13.294

## Sheet: KEGG
Before	Term	Count	Score	AFTER	Term	Count	Score
	Nicotine addiction	6	3351.24		Neuroactive ligand-receptor interaction	11	10424.3
	Neuroactive ligand-receptor interaction	11	10424.3		Serotonergic synapse	3	6705.47
	Retrograde endocannabinoid signaling	6	4725.1		Platelet activation	3	6374.75
	Morphine addiction	5	4697.16		Tryptophan metabolism	2	6328.12
	GABAergic synapse	4	2526.22		Retrograde endocannabinoid signaling	6	4725.1
	Calcium signaling pathway	5	2603.32		Morphine addiction	5	4697.16
	Long-term potentiation	3	3023.9		Cholinergic synapse	3	4540.75
	cAMP signaling pathway	4	2995.96		Cocaine addiction	2	4352.88
	Cholinergic synapse	3	4540.75		Nicotine addiction	6	3351.24
	Glutamatergic synapse	3	3023.9		Huntington disease	4	3278.16
	Serotonergic synapse	3	6705.47		Pathways of neurodegeneration - multiple diseases	5	3278.16
	Ras signaling pathway	4	1016.09		Long-term potentiation	3	3023.9
	Platelet activation	3	6374.75		Glutamatergic synapse	3	3023.9
	Tryptophan metabolism	2	6328.12		cAMP signaling pathway	4	2995.96
	Lysosome	3	1920.41		Calcium signaling pathway	5	2603.32
	Dopaminergic synapse	3	1079.28		GABAergic synapse	4	2526.22
	Apoptosis	3	1920.41		Lysosome	3	1920.41
	Cocaine addiction	2	4352.88		Apoptosis	3	1920.41
	MAPK signaling pathway	4	445.334		Dopaminergic synapse	3	1079.28
	Huntington disease	4	3278.16		Ras signaling pathway	4	1016.09
	Pathways of neurodegeneration - multiple diseases	5	3278.16		Amphetamine addiction	2	825.02
	Amphetamine addiction	2	825.02		MAPK signaling pathway	4	445.334
